# Supplementary material for: Phototoxicity of cyclometallated Ir(III) complexes bearing a thio-bis-benzimidazole ligand, and its monodentate analogue, as potential PDT photosensitisers in cancer cell killing
Source: J Biol Inorg Chem. 2024 Jan 6;29(1):113–25. doi: 10.1007/s00775-023-02031-z (PMC11001735; doi:10.1007/s00775-023-02031-z)
Supplement: Supplementary file 2 — Supplementary file1 (CIF 776 KB) [file 775_2023_2031_MOESM2_ESM.cif]

data_ch1jw279k_0m
_audit_creation_date               2023-07-24
_audit_creation_method
;
Olex2 1.5
(compiled 2023.03.06 svn.rbb2c1857 for OlexSys, GUI svn.r6748)
;
_shelx_SHELXL_version_number       '2019/1'
_audit_contact_author_address      ?
_audit_contact_author_email        ?
_audit_contact_author_name         ''
_audit_contact_author_phone        ?
_publ_contact_author_id_orcid      ?
_publ_section_references
;
Dolomanov, O.V., Bourhis, L.J., Gildea, R.J, Howard, J.A.K. & Puschmann, H.
 (2009), J. Appl. Cryst. 42, 339-341.

Sheldrick, G.M. (2008). Acta Cryst. A64, 112-122.

Sheldrick, G.M. (2015). Acta Cryst. A71, 3-8.
;
_chemical_name_common              ?
_chemical_name_systematic          ?
_chemical_formula_moiety           '2(C32 H20 Ir N5 S3), 3(C H2 Cl2)'
_chemical_formula_sum              'C67 H46 Cl6 Ir2 N10 S6'
_chemical_formula_weight           1780.60
_chemical_absolute_configuration   ad
_chemical_melting_point            ?
loop_
  _atom_type_symbol
  _atom_type_description
  _atom_type_scat_dispersion_real
  _atom_type_scat_dispersion_imag
  _atom_type_scat_source
 'C' 'C' 0.0033 0.0016 'International Tables Vol C Tables 4.2.6.8 and 6.1.1.4'
 'H' 'H' 0.0000 0.0000 'International Tables Vol C Tables 4.2.6.8 and 6.1.1.4'
 'Cl' 'Cl' 0.1484 0.1585 'International Tables Vol C Tables 4.2.6.8 and 6.1.1.4'
 'Ir' 'Ir' -1.4442 7.9887
 'International Tables Vol C Tables 4.2.6.8 and 6.1.1.4'
 'N' 'N' 0.0061 0.0033 'International Tables Vol C Tables 4.2.6.8 and 6.1.1.4'
 'S' 'S' 0.1246 0.1234 'International Tables Vol C Tables 4.2.6.8 and 6.1.1.4'

_shelx_space_group_comment
;
The symmetry employed for this shelxl refinement is uniquely defined
by the following loop, which should always be used as a source of
symmetry information in preference to the above space-group names.
They are only intended as comments.
;
_space_group_crystal_system        'orthorhombic'
_space_group_IT_number             29
_space_group_name_H-M_alt          'P c a 21'
_space_group_name_Hall             'P 2c -2ac'
loop_
  _space_group_symop_operation_xyz
 'x, y, z'
 '-x, -y, z+1/2'
 'x+1/2, -y, z'
 '-x+1/2, y, z+1/2'

_cell_length_a                     17.948(2)
_cell_length_b                     9.2055(11)
_cell_length_c                     39.053(5)
_cell_angle_alpha                  90
_cell_angle_beta                   90
_cell_angle_gamma                  90
_cell_volume                       6452.4(13)
_cell_formula_units_Z              4
_cell_measurement_reflns_used      2154
_cell_measurement_temperature      100
_cell_measurement_theta_max        22.130
_cell_measurement_theta_min        2.329
_shelx_estimated_absorpt_T_max     0.913
_shelx_estimated_absorpt_T_min     0.655
_exptl_absorpt_coefficient_mu      4.616
_exptl_absorpt_correction_T_max    0.7451
_exptl_absorpt_correction_T_min    0.5157
_exptl_absorpt_correction_type     multi-scan
_exptl_absorpt_process_details    
 'SADABS-2016/2 (Bruker,2016/2) was used for absorption correction. wR2(int) was 0.1069 before and 0.0682 after correction. The Ratio of minimum to maximum transmission is 0.6921. The \l/2 correction factor is Not present.'
_exptl_absorpt_special_details     ?
_exptl_crystal_colour              orange
_exptl_crystal_colour_primary      orange
_exptl_crystal_density_diffrn      1.833
_exptl_crystal_density_meas        ?
_exptl_crystal_density_method      ?
_exptl_crystal_description         plate
_exptl_crystal_F_000               3480
_exptl_crystal_size_max            0.1
_exptl_crystal_size_mid            0.1
_exptl_crystal_size_min            0.02
_exptl_transmission_factor_max     ?
_exptl_transmission_factor_min     ?
_diffrn_reflns_av_R_equivalents    0.0928
_diffrn_reflns_av_unetI/netI       0.1500
_diffrn_reflns_Laue_measured_fraction_full  0.999
_diffrn_reflns_Laue_measured_fraction_max  0.999
_diffrn_reflns_limit_h_max         21
_diffrn_reflns_limit_h_min         -19
_diffrn_reflns_limit_k_max         10
_diffrn_reflns_limit_k_min         -9
_diffrn_reflns_limit_l_max         45
_diffrn_reflns_limit_l_min         -45
_diffrn_reflns_number              22801
_diffrn_reflns_point_group_measured_fraction_full  0.993
_diffrn_reflns_point_group_measured_fraction_max  0.993
_diffrn_reflns_theta_full          24.725
_diffrn_reflns_theta_max           24.725
_diffrn_reflns_theta_min           2.086
_diffrn_ambient_temperature        100
_diffrn_detector_area_resol_mean   ?
_diffrn_measured_fraction_theta_full  0.999
_diffrn_measured_fraction_theta_max  0.999
_diffrn_measurement_device_type    'Bruker APEX-II CCD'
_diffrn_measurement_method         '\f and \w scans'
_diffrn_radiation_type             MoK\a
_diffrn_radiation_wavelength       0.71073
_diffrn_source                     ?
_diffrn_source_current             30.0
_diffrn_source_power               1.5
_diffrn_source_voltage             50.0
_diffrn_standards_number           0
_reflns_Friedel_coverage           0.955
_reflns_Friedel_fraction_full      0.987
_reflns_Friedel_fraction_max       0.986
_reflns_number_gt                  7201
_reflns_number_total               10936
_reflns_special_details
;
 Reflections were merged by SHELXL according to the crystal
 class for the calculation of statistics and refinement.
 
 _reflns_Friedel_fraction is defined as the number of unique
 Friedel pairs measured divided by the number that would be
 possible theoretically, ignoring centric projections and
 systematic absences. Completness statistics refer to single and
 composite reflections containing twin component 1 only.
;
_reflns_threshold_expression       'I > 2\s(I)'
_computing_cell_refinement         'SAINT V8.38A (Bruker, 2018)'
_computing_data_collection         ?
_computing_data_reduction          'SAINT V8.38A (Bruker, 2018)'
_computing_molecular_graphics      'Olex2 1.5 (Dolomanov et al., 2009)'
_computing_publication_material    'Olex2 1.5 (Dolomanov et al., 2009)'
_computing_structure_refinement    'XL  (Sheldrick, 2008)'
_computing_structure_solution      'SHELXT 2014/5 (Sheldrick, 2014)'
_refine_diff_density_max           2.714
_refine_diff_density_min           -2.155
_refine_diff_density_rms           0.232
_refine_ls_abs_structure_details
;
 Refined as an inversion twin.
;
_refine_ls_abs_structure_Flack     0.13(3)
_refine_ls_extinction_coef         .
_refine_ls_extinction_method       none
_refine_ls_goodness_of_fit_ref     1.032
_refine_ls_hydrogen_treatment      constr
_refine_ls_matrix_type             full
_refine_ls_number_parameters       503
_refine_ls_number_reflns           10936
_refine_ls_number_restraints       798
_refine_ls_R_factor_all            0.1323
_refine_ls_R_factor_gt             0.0776
_refine_ls_restrained_S_all        1.003
_refine_ls_shift/su_max            0.000
_refine_ls_shift/su_mean           0.000
_refine_ls_structure_factor_coef   Fsqd
_refine_ls_weighting_details      
 'w=1/[\s^2^(Fo^2^)+139.1463P] where P=(Fo^2^+2Fc^2^)/3'
_refine_ls_weighting_scheme        calc
_refine_ls_wR_factor_gt            0.1379
_refine_ls_wR_factor_ref           0.1589
_refine_special_details
;
 Refined as a 2-component inversion twin.
;
_olex2_refinement_description
;
1. Twinned data refinement
 Scales: 0.87
 0.13
2. Fixed Uiso
 At 1.2 times of:
  All C(H) groups, All C(H,H) groups
3. Restrained distances
 Cl5S-C3S \\sim C3S-Cl6S
 with sigma of 0.02
4. Rigid bond restraints
 Cl5S, Cl6S, C3S
 with sigma for 1-2 distances of 0.01 and sigma for 1-3 distances of 0.01
5. Uiso/Uaniso restraints and constraints
Cl5S \\sim Cl6S \\sim C3S: within 2A with sigma of 0.04 and sigma for terminal
atoms of 0.08 within 2A
Uanis(C1A) = Uanis(C6A) = Uanis(C5A) = Uanis(C4A) = Uanis(C3A) = Uanis(C2A)
Uanis(C32A) = Uanis(C31A) = Uanis(C30A) = Uanis(C29A) = Uanis(C28A) =
Uanis(C27A) = Uanis(C24A) = Uanis(C25A) = Uanis(C26A)
Uanis(C15A) = Uanis(C16A) = Uanis(C17A) = Uanis(C18A) = Uanis(C19A) =
Uanis(C20A) = Uanis(C21A) = Uanis(C23A) = Uanis(C22A)
Uanis(N5A) = Uanis(N4A) = Uanis(N1A) = Uanis(N2A)
Uanis(C23B) = Uanis(C22B) = Uanis(C21B) = Uanis(C20B) = Uanis(C19B) =
Uanis(C18B) = Uanis(C15B) = Uanis(C16B) = Uanis(C17B)
Uanis(C4B) = Uanis(C5B) = Uanis(C6B) = Uanis(C7B) = Uanis(C8B) = Uanis(C14B) =
Uanis(C13B) = Uanis(C12B) = Uanis(C11B) = Uanis(C10B) = Uanis(C9B) = Uanis(C1B)
= Uanis(C2B) = Uanis(C3B)
Uanis(C32B) = Uanis(C31B) = Uanis(C30B) = Uanis(C29B) = Uanis(C28B) =
Uanis(C27B) = Uanis(C26B) = Uanis(C25B) = Uanis(C24B)
6. Rigid body (RIGU) restrains
 All non-hydrogen atoms
 with sigma for 1-2 distances of 0.004 and sigma for 1-3 distances of 0.004
7.a Secondary CH2 refined with riding coordinates:
 C1S(H1SA,H1SB), C2S(H2SA,H2SB), C3S(H3SA,H3SB)
7.b Aromatic/amide H refined with riding coordinates:
 C2A(H2A), C3A(H3A), C4A(H4A), C5A(H5A), C10A(H10A), C11A(H11A), C12A(H12A),
 C13A(H13A), C16A(H16A), C17A(H17A), C20A(H20A), C21A(H21A), C22A(H22A),
 C23A(H23A), C25A(H25A), C26A(H26A), C29A(H29A), C30A(H30A), C31A(H31A),
 C32A(H32A), C2B(H2B), C3B(H3B), C4B(H4B), C5B(H5B), C10B(H10B), C11B(H11B),
 C12B(H12B), C13B(H13B), C16B(H16B), C17B(H17B), C20B(H20B), C21B(H21B),
 C22B(H22B), C23B(H23B), C25B(H25B), C26B(H26B), C29B(H29B), C30B(H30B),
 C31B(H31B), C32B(H32B)
;
_atom_sites_solution_hydrogens     geom
_atom_sites_solution_primary       dual
_atom_sites_solution_secondary     ?
loop_
  _atom_site_label
  _atom_site_type_symbol
  _atom_site_fract_x
  _atom_site_fract_y
  _atom_site_fract_z
  _atom_site_U_iso_or_equiv
  _atom_site_adp_type
  _atom_site_occupancy
  _atom_site_site_symmetry_order
  _atom_site_calc_flag
  _atom_site_refinement_flags_posn
  _atom_site_refinement_flags_adp
  _atom_site_refinement_flags_occupancy
  _atom_site_disorder_assembly
  _atom_site_disorder_group
 Ir1A Ir 0.69841(6) 0.77156(12) 0.16010(3) 0.0192(3) Uani 1 1 d . . . . .
 S1A S 0.7894(5) 0.7768(10) 0.0497(2) 0.036(2) Uani 1 1 d . . . . .
 S2A S 0.8737(5) 0.8139(10) 0.2404(2) 0.029(2) Uani 1 1 d . . . . .
 S3A S 0.5141(6) 0.8383(12) 0.2350(3) 0.047(3) Uani 1 1 d . . . . .
 N1A N 0.7634(14) 0.806(3) 0.1143(7) 0.026(2) Uani 1 1 d . . . . .
 N2A N 0.6369(15) 0.675(3) 0.1208(7) 0.026(2) Uani 1 1 d . . . . .
 N3A N 0.6322(16) 0.600(3) 0.0648(7) 0.041(7) Uani 1 1 d . . . . .
 N4A N 0.7554(14) 0.588(3) 0.1714(7) 0.026(2) Uani 1 1 d . . . . .
 N5A N 0.6375(14) 0.957(3) 0.1543(8) 0.026(2) Uani 1 1 d . . . . .
 C1A C 0.8279(19) 0.890(4) 0.1073(9) 0.034(3) Uani 1 1 d . . . . .
 C2A C 0.866(2) 0.980(4) 0.1298(12) 0.034(3) Uani 1 1 d . . . . .
 H2A H 0.850075 0.986040 0.153011 0.041 Uiso 1 1 calc R U . . .
 C3A C 0.9260(19) 1.063(4) 0.1189(9) 0.034(3) Uani 1 1 d . . . . .
 H3A H 0.953178 1.125247 0.133810 0.041 Uiso 1 1 calc R U . . .
 C4A C 0.944(2) 1.047(4) 0.0825(9) 0.034(3) Uani 1 1 d . . . . .
 H4A H 0.982103 1.108737 0.073621 0.041 Uiso 1 1 calc R U . . .
 C5A C 0.913(2) 0.958(4) 0.0615(10) 0.034(3) Uani 1 1 d . . . . .
 H5A H 0.933693 0.939724 0.039474 0.041 Uiso 1 1 calc R U . . .
 C6A C 0.848(2) 0.888(4) 0.0725(9) 0.034(3) Uani 1 1 d . . . . .
 C7A C 0.7382(18) 0.746(3) 0.0861(8) 0.029(6) Uani 1 1 d . . . . .
 C8A C 0.6699(18) 0.669(3) 0.0891(8) 0.024(5) Uani 1 1 d . . . . .
 C9A C 0.5688(18) 0.602(3) 0.1150(9) 0.022(5) Uani 1 1 d . . . . .
 C10A C 0.5087(18) 0.575(4) 0.1377(9) 0.031(7) Uani 1 1 d . . . . .
 H10A H 0.511747 0.603492 0.161033 0.038 Uiso 1 1 calc R U . . .
 C11A C 0.445(2) 0.507(4) 0.1251(10) 0.030(8) Uani 1 1 d . . . . .
 H11A H 0.403828 0.486542 0.139526 0.037 Uiso 1 1 calc R U . . .
 C12A C 0.4442(19) 0.470(4) 0.0902(9) 0.034(8) Uani 1 1 d . . . . .
 H12A H 0.400677 0.424176 0.081581 0.041 Uiso 1 1 calc R U . . .
 C13A C 0.500(2) 0.494(3) 0.0682(11) 0.034(9) Uani 1 1 d . . . . .
 H13A H 0.494159 0.467747 0.044874 0.041 Uiso 1 1 calc R U . . .
 C14A C 0.5689(19) 0.559(4) 0.0792(9) 0.027(6) Uani 1 1 d . . . . .
 C15A C 0.7673(17) 0.847(3) 0.1968(8) 0.022(2) Uani 1 1 d . . . . .
 C16A C 0.774(2) 0.985(3) 0.2132(12) 0.022(2) Uani 1 1 d . . . . .
 H16A H 0.744562 1.068061 0.208394 0.026 Uiso 1 1 calc R U . . .
 C17A C 0.832(2) 0.980(3) 0.2378(10) 0.022(2) Uani 1 1 d . . . . .
 H17A H 0.846260 1.060947 0.251437 0.026 Uiso 1 1 calc R U . . .
 C18A C 0.8141(16) 0.749(3) 0.2092(7) 0.022(2) Uani 1 1 d . . . . .
 C19A C 0.8128(17) 0.603(3) 0.1968(8) 0.022(2) Uani 1 1 d . . . . .
 C20A C 0.853(2) 0.480(3) 0.2056(12) 0.022(2) Uani 1 1 d . . . . .
 H20A H 0.892516 0.489903 0.221778 0.026 Uiso 1 1 calc R U . . .
 C21A C 0.8397(17) 0.347(4) 0.1920(8) 0.022(2) Uani 1 1 d . . . . .
 H21A H 0.867602 0.265038 0.199225 0.026 Uiso 1 1 calc R U . . .
 C22A C 0.7851(15) 0.333(3) 0.1677(7) 0.022(2) Uani 1 1 d . . . . .
 H22A H 0.774457 0.241037 0.157586 0.026 Uiso 1 1 calc R U . . .
 C23A C 0.7461(16) 0.456(4) 0.1583(9) 0.022(2) Uani 1 1 d . . . . .
 H23A H 0.709358 0.444847 0.140975 0.026 Uiso 1 1 calc R U . . .
 C24A C 0.6233(18) 0.752(4) 0.1985(9) 0.036(3) Uani 1 1 d . . . . .
 C25A C 0.6105(19) 0.639(4) 0.2229(9) 0.036(3) Uani 1 1 d . . . . .
 H25A H 0.638240 0.551012 0.224269 0.043 Uiso 1 1 calc R U . . .
 C26A C 0.5530(19) 0.675(4) 0.2438(10) 0.036(3) Uani 1 1 d . . . . .
 H26A H 0.536107 0.613494 0.261810 0.043 Uiso 1 1 calc R U . . .
 C27A C 0.577(2) 0.860(4) 0.2021(10) 0.036(3) Uani 1 1 d . . . . .
 C28A C 0.584(2) 0.980(4) 0.1766(11) 0.036(3) Uani 1 1 d . . . . .
 C29A C 0.5378(19) 1.107(4) 0.1757(9) 0.036(3) Uani 1 1 d . . . . .
 H29A H 0.499978 1.123834 0.192272 0.043 Uiso 1 1 calc R U . . .
 C30A C 0.5515(17) 1.206(4) 0.1494(8) 0.036(3) Uani 1 1 d . . . . .
 H30A H 0.521977 1.291506 0.147677 0.043 Uiso 1 1 calc R U . . .
 C31A C 0.6077(18) 1.182(4) 0.1255(9) 0.036(3) Uani 1 1 d . . . . .
 H31A H 0.617729 1.246594 0.107131 0.043 Uiso 1 1 calc R U . . .
 C32A C 0.647(2) 1.057(4) 0.1307(10) 0.036(3) Uani 1 1 d . . . . .
 H32A H 0.687131 1.039499 0.115120 0.043 Uiso 1 1 calc R U . . .
 Ir1B Ir 0.54831(6) 0.72407(13) 0.37956(2) 0.0190(3) Uani 1 1 d . . . . .
 S1B S 0.4564(6) 0.7059(11) 0.4891(2) 0.038(2) Uani 1 1 d . . . . .
 S2B S 0.7314(5) 0.6759(12) 0.3029(3) 0.043(3) Uani 1 1 d . . . . .
 S3B S 0.3726(5) 0.6865(10) 0.2985(2) 0.023(2) Uani 1 1 d . . . . .
 N1B N 0.6110(14) 0.820(3) 0.4207(7) 0.021(4) Uani 1 1 d . . . . .
 N2B N 0.6122(14) 0.878(3) 0.4777(6) 0.024(5) Uani 1 1 d . . . . .
 N3B N 0.4785(14) 0.678(3) 0.4245(6) 0.021(4) Uani 1 1 d . . . . .
 N4B N 0.6086(14) 0.537(3) 0.3819(9) 0.029(5) Uani 1 1 d . . . . .
 N5B N 0.4873(14) 0.910(3) 0.3699(6) 0.022(4) Uani 1 1 d . . . . .
 C1B C 0.676(2) 0.891(4) 0.4255(8) 0.026(2) Uani 1 1 d . . . . .
 C2B C 0.7331(17) 0.928(4) 0.4055(9) 0.026(2) Uani 1 1 d . . . . .
 H2B H 0.734471 0.902575 0.381910 0.031 Uiso 1 1 calc R U . . .
 C3B C 0.790(2) 1.006(3) 0.4205(11) 0.026(2) Uani 1 1 d . . . . .
 H3B H 0.831406 1.032471 0.406562 0.031 Uiso 1 1 calc R U . . .
 C4B C 0.7909(19) 1.047(4) 0.4531(8) 0.026(2) Uani 1 1 d . . . . .
 H4B H 0.831746 1.102543 0.461510 0.031 Uiso 1 1 calc R U . . .
 C5B C 0.7327(19) 1.011(3) 0.4753(11) 0.026(2) Uani 1 1 d . . . . .
 H5B H 0.731500 1.040740 0.498512 0.031 Uiso 1 1 calc R U . . .
 C6B C 0.6758(19) 0.926(4) 0.4605(8) 0.026(2) Uani 1 1 d . . . . .
 C7B C 0.5773(18) 0.812(4) 0.4515(8) 0.026(2) Uani 1 1 d . . . . .
 C8B C 0.5064(17) 0.738(4) 0.4525(8) 0.026(2) Uani 1 1 d . . . . .
 C9B C 0.4156(18) 0.597(4) 0.4307(8) 0.026(2) Uani 1 1 d . . . . .
 C10B C 0.375(2) 0.519(3) 0.4069(11) 0.026(2) Uani 1 1 d . . . . .
 H10B H 0.387595 0.518081 0.383287 0.031 Uiso 1 1 calc R U . . .
 C11B C 0.3136(17) 0.441(4) 0.4205(8) 0.026(2) Uani 1 1 d . . . . .
 H11B H 0.286644 0.381750 0.404830 0.031 Uiso 1 1 calc R U . . .
 C12B C 0.2884(18) 0.442(4) 0.4545(8) 0.026(2) Uani 1 1 d . . . . .
 H12B H 0.244049 0.394404 0.461646 0.031 Uiso 1 1 calc R U . . .
 C13B C 0.335(2) 0.520(3) 0.4773(10) 0.026(2) Uani 1 1 d . . . . .
 H13B H 0.325595 0.516827 0.501253 0.031 Uiso 1 1 calc R U . . .
 C14B C 0.3936(18) 0.600(4) 0.4652(8) 0.026(2) Uani 1 1 d . . . . .
 C15B C 0.6192(19) 0.762(4) 0.3427(9) 0.036(3) Uani 1 1 d . . . . .
 C16B C 0.6364(19) 0.876(4) 0.3177(9) 0.036(3) Uani 1 1 d . . . . .
 H16B H 0.610725 0.965918 0.317196 0.043 Uiso 1 1 calc R U . . .
 C17B C 0.6916(18) 0.843(4) 0.2953(10) 0.036(3) Uani 1 1 d . . . . .
 H17B H 0.706690 0.905428 0.277258 0.043 Uiso 1 1 calc R U . . .
 C18B C 0.672(2) 0.644(4) 0.3367(10) 0.036(3) Uani 1 1 d . . . . .
 C19B C 0.664(2) 0.524(4) 0.3570(11) 0.036(3) Uani 1 1 d . . . . .
 C20B C 0.706(2) 0.401(4) 0.3535(9) 0.036(3) Uani 1 1 d . . . . .
 H20B H 0.739418 0.390788 0.334887 0.043 Uiso 1 1 calc R U . . .
 C21B C 0.6982(15) 0.296(4) 0.3768(8) 0.036(3) Uani 1 1 d . . . . .
 H21B H 0.728874 0.212317 0.374763 0.043 Uiso 1 1 calc R U . . .
 C22B C 0.6456(18) 0.303(4) 0.4050(9) 0.036(3) Uani 1 1 d . . . . .
 H22B H 0.641162 0.226820 0.421317 0.043 Uiso 1 1 calc R U . . .
 C23B C 0.603(2) 0.427(4) 0.4067(10) 0.036(3) Uani 1 1 d . . . . .
 H23B H 0.568346 0.437864 0.425043 0.043 Uiso 1 1 calc R U . . .
 C24B C 0.4805(18) 0.649(3) 0.3436(8) 0.022(2) Uani 1 1 d . . . . .
 C25B C 0.468(2) 0.512(3) 0.3261(12) 0.022(2) Uani 1 1 d . . . . .
 H25B H 0.495905 0.426447 0.330232 0.027 Uiso 1 1 calc R U . . .
 C26B C 0.412(2) 0.519(3) 0.3036(11) 0.022(2) Uani 1 1 d . . . . .
 H26B H 0.395121 0.435818 0.291251 0.027 Uiso 1 1 calc R U . . .
 C27B C 0.4317(16) 0.749(3) 0.3306(7) 0.022(2) Uani 1 1 d . . . . .
 C28B C 0.4335(18) 0.899(3) 0.3438(8) 0.022(2) Uani 1 1 d . . . . .
 C29B C 0.391(2) 1.014(3) 0.3336(12) 0.022(2) Uani 1 1 d . . . . .
 H29B H 0.356108 1.005617 0.315544 0.027 Uiso 1 1 calc R U . . .
 C30B C 0.4030(17) 1.149(3) 0.3516(8) 0.022(2) Uani 1 1 d . . . . .
 H30B H 0.374037 1.231659 0.345993 0.027 Uiso 1 1 calc R U . . .
 C31B C 0.4539(16) 1.157(3) 0.3760(8) 0.022(2) Uani 1 1 d . . . . .
 H31B H 0.461791 1.246228 0.387474 0.027 Uiso 1 1 calc R U . . .
 C32B C 0.4959(17) 1.036(4) 0.3851(9) 0.022(2) Uani 1 1 d . . . . .
 H32B H 0.531911 1.045605 0.402838 0.027 Uiso 1 1 calc R U . . .
 Cl1S Cl 0.6963(6) 1.2831(17) 0.2597(5) 0.100(6) Uani 1 1 d . . . . .
 Cl2S Cl 0.5472(7) 1.2083(18) 0.2833(5) 0.100(5) Uani 1 1 d . . . . .
 C1S C 0.614(3) 1.201(8) 0.2552(18) 0.16(3) Uani 1 1 d . . . . .
 H1SA H 0.592244 1.236876 0.233479 0.193 Uiso 1 1 calc R U . . .
 H1SB H 0.624437 1.096302 0.251691 0.193 Uiso 1 1 calc R U . . .
 Cl3S Cl 0.4810(7) 1.195(2) 0.4758(4) 0.114(6) Uani 1 1 d . . . . .
 Cl4S Cl 0.3987(8) 1.0412(14) 0.5285(4) 0.080(4) Uani 1 1 d . . . . .
 C2S C 0.3995(18) 1.188(4) 0.5016(11) 0.056(11) Uani 1 1 d . . . . .
 H2SA H 0.396312 1.277996 0.515413 0.068 Uiso 1 1 calc R U . . .
 H2SB H 0.355143 1.183912 0.486621 0.068 Uiso 1 1 calc R U . . .
 Cl5S Cl 0.1401(11) 0.575(3) 0.5039(6) 0.164(8) Uani 1 1 d D U . . .
 Cl6S Cl 0.2383(17) 0.727(3) 0.5558(5) 0.212(11) Uani 1 1 d D U . . .
 C3S C 0.164(4) 0.705(7) 0.5308(15) 0.22(2) Uani 1 1 d D U . . .
 H3SA H 0.121284 0.712122 0.546654 0.263 Uiso 1 1 calc R U . . .
 H3SB H 0.162641 0.794297 0.516773 0.263 Uiso 1 1 calc R U . . .

loop_
  _atom_site_aniso_label
  _atom_site_aniso_U_11
  _atom_site_aniso_U_22
  _atom_site_aniso_U_33
  _atom_site_aniso_U_23
  _atom_site_aniso_U_13
  _atom_site_aniso_U_12
 Ir1A 0.0263(6) 0.0135(6) 0.0179(6) -0.0004(11) -0.0018(6) 0.0025(5)
 S1A 0.050(5) 0.033(5) 0.023(4) 0.000(4) 0.004(4) -0.001(5)
 S2A 0.029(5) 0.032(5) 0.026(5) 0.001(4) -0.006(4) -0.006(4)
 S3A 0.033(5) 0.058(7) 0.050(6) -0.018(5) 0.004(5) 0.005(5)
 N1A 0.027(4) 0.022(5) 0.029(4) -0.001(3) -0.004(3) 0.002(3)
 N2A 0.027(4) 0.022(5) 0.029(4) -0.001(3) -0.004(3) 0.002(3)
 N3A 0.037(10) 0.057(17) 0.030(9) -0.015(9) 0.001(7) -0.011(10)
 N4A 0.027(4) 0.022(5) 0.029(4) -0.001(3) -0.004(3) 0.002(3)
 N5A 0.027(4) 0.022(5) 0.029(4) -0.001(3) -0.004(3) 0.002(3)
 C1A 0.041(6) 0.032(7) 0.030(7) -0.003(6) 0.007(5) -0.007(6)
 C2A 0.041(6) 0.032(7) 0.030(7) -0.003(6) 0.007(5) -0.007(6)
 C3A 0.041(6) 0.032(7) 0.030(7) -0.003(6) 0.007(5) -0.007(6)
 C4A 0.041(6) 0.032(7) 0.030(7) -0.003(6) 0.007(5) -0.007(6)
 C5A 0.041(6) 0.032(7) 0.030(7) -0.003(6) 0.007(5) -0.007(6)
 C6A 0.041(6) 0.032(7) 0.030(7) -0.003(6) 0.007(5) -0.007(6)
 C7A 0.035(9) 0.025(14) 0.028(9) 0.000(7) -0.004(6) 0.000(9)
 C8A 0.028(8) 0.017(12) 0.027(8) 0.001(7) -0.006(6) 0.008(8)
 C9A 0.025(7) 0.010(12) 0.030(9) -0.003(8) -0.004(6) 0.007(7)
 C10A 0.026(9) 0.039(18) 0.030(11) -0.004(10) -0.005(8) 0.000(10)
 C11A 0.025(11) 0.037(17) 0.030(13) -0.004(10) -0.005(9) 0.000(10)
 C12A 0.023(12) 0.05(2) 0.029(12) -0.005(11) -0.006(9) -0.006(12)
 C13A 0.030(11) 0.04(2) 0.028(12) -0.009(10) -0.002(8) -0.007(11)
 C14A 0.027(9) 0.023(14) 0.031(9) -0.005(8) -0.006(7) 0.005(8)
 C15A 0.024(5) 0.020(5) 0.022(5) 0.005(4) 0.002(4) -0.003(3)
 C16A 0.024(5) 0.020(5) 0.022(5) 0.005(4) 0.002(4) -0.003(3)
 C17A 0.024(5) 0.020(5) 0.022(5) 0.005(4) 0.002(4) -0.003(3)
 C18A 0.024(5) 0.020(5) 0.022(5) 0.005(4) 0.002(4) -0.003(3)
 C19A 0.024(5) 0.020(5) 0.022(5) 0.005(4) 0.002(4) -0.003(3)
 C20A 0.024(5) 0.020(5) 0.022(5) 0.005(4) 0.002(4) -0.003(3)
 C21A 0.024(5) 0.020(5) 0.022(5) 0.005(4) 0.002(4) -0.003(3)
 C22A 0.024(5) 0.020(5) 0.022(5) 0.005(4) 0.002(4) -0.003(3)
 C23A 0.024(5) 0.020(5) 0.022(5) 0.005(4) 0.002(4) -0.003(3)
 C24A 0.034(5) 0.033(6) 0.040(5) -0.002(4) -0.006(4) 0.001(4)
 C25A 0.034(5) 0.033(6) 0.040(5) -0.002(4) -0.006(4) 0.001(4)
 C26A 0.034(5) 0.033(6) 0.040(5) -0.002(4) -0.006(4) 0.001(4)
 C27A 0.034(5) 0.033(6) 0.040(5) -0.002(4) -0.006(4) 0.001(4)
 C28A 0.034(5) 0.033(6) 0.040(5) -0.002(4) -0.006(4) 0.001(4)
 C29A 0.034(5) 0.033(6) 0.040(5) -0.002(4) -0.006(4) 0.001(4)
 C30A 0.034(5) 0.033(6) 0.040(5) -0.002(4) -0.006(4) 0.001(4)
 C31A 0.034(5) 0.033(6) 0.040(5) -0.002(4) -0.006(4) 0.001(4)
 C32A 0.034(5) 0.033(6) 0.040(5) -0.002(4) -0.006(4) 0.001(4)
 Ir1B 0.0242(6) 0.0133(6) 0.0195(6) -0.0012(11) -0.0037(6) 0.0012(5)
 S1B 0.041(5) 0.059(6) 0.015(4) -0.005(4) 0.002(4) 0.000(5)
 S2B 0.028(5) 0.068(7) 0.034(5) -0.018(5) 0.006(4) 0.001(4)
 S3B 0.022(4) 0.033(5) 0.016(4) 0.003(4) -0.001(3) -0.001(3)
 N1B 0.026(7) 0.014(9) 0.022(6) -0.001(6) -0.007(5) 0.011(6)
 N2B 0.028(8) 0.022(12) 0.022(7) -0.002(7) -0.009(6) 0.010(7)
 N3B 0.025(7) 0.015(9) 0.022(7) 0.000(5) -0.005(5) 0.012(6)
 N4B 0.029(8) 0.026(8) 0.032(8) -0.009(6) -0.005(7) 0.001(6)
 N5B 0.022(8) 0.020(7) 0.024(9) 0.002(5) 0.003(7) -0.002(6)
 C1B 0.028(4) 0.027(5) 0.023(4) -0.001(3) -0.007(3) 0.006(3)
 C2B 0.028(4) 0.027(5) 0.023(4) -0.001(3) -0.007(3) 0.006(3)
 C3B 0.028(4) 0.027(5) 0.023(4) -0.001(3) -0.007(3) 0.006(3)
 C4B 0.028(4) 0.027(5) 0.023(4) -0.001(3) -0.007(3) 0.006(3)
 C5B 0.028(4) 0.027(5) 0.023(4) -0.001(3) -0.007(3) 0.006(3)
 C6B 0.028(4) 0.027(5) 0.023(4) -0.001(3) -0.007(3) 0.006(3)
 C7B 0.028(4) 0.027(5) 0.023(4) -0.001(3) -0.007(3) 0.006(3)
 C8B 0.028(4) 0.027(5) 0.023(4) -0.001(3) -0.007(3) 0.006(3)
 C9B 0.028(4) 0.027(5) 0.023(4) -0.001(3) -0.007(3) 0.006(3)
 C10B 0.028(4) 0.027(5) 0.023(4) -0.001(3) -0.007(3) 0.006(3)
 C11B 0.028(4) 0.027(5) 0.023(4) -0.001(3) -0.007(3) 0.006(3)
 C12B 0.028(4) 0.027(5) 0.023(4) -0.001(3) -0.007(3) 0.006(3)
 C13B 0.028(4) 0.027(5) 0.023(4) -0.001(3) -0.007(3) 0.006(3)
 C14B 0.028(4) 0.027(5) 0.023(4) -0.001(3) -0.007(3) 0.006(3)
 C15B 0.036(5) 0.034(6) 0.038(5) -0.004(4) 0.000(5) 0.007(4)
 C16B 0.036(5) 0.034(6) 0.038(5) -0.004(4) 0.000(5) 0.007(4)
 C17B 0.036(5) 0.034(6) 0.038(5) -0.004(4) 0.000(5) 0.007(4)
 C18B 0.036(5) 0.034(6) 0.038(5) -0.004(4) 0.000(5) 0.007(4)
 C19B 0.036(5) 0.034(6) 0.038(5) -0.004(4) 0.000(5) 0.007(4)
 C20B 0.036(5) 0.034(6) 0.038(5) -0.004(4) 0.000(5) 0.007(4)
 C21B 0.036(5) 0.034(6) 0.038(5) -0.004(4) 0.000(5) 0.007(4)
 C22B 0.036(5) 0.034(6) 0.038(5) -0.004(4) 0.000(5) 0.007(4)
 C23B 0.036(5) 0.034(6) 0.038(5) -0.004(4) 0.000(5) 0.007(4)
 C24B 0.024(5) 0.021(5) 0.022(5) 0.001(4) 0.004(4) 0.000(4)
 C25B 0.024(5) 0.021(5) 0.022(5) 0.001(4) 0.004(4) 0.000(4)
 C26B 0.024(5) 0.021(5) 0.022(5) 0.001(4) 0.004(4) 0.000(4)
 C27B 0.024(5) 0.021(5) 0.022(5) 0.001(4) 0.004(4) 0.000(4)
 C28B 0.024(5) 0.021(5) 0.022(5) 0.001(4) 0.004(4) 0.000(4)
 C29B 0.024(5) 0.021(5) 0.022(5) 0.001(4) 0.004(4) 0.000(4)
 C30B 0.024(5) 0.021(5) 0.022(5) 0.001(4) 0.004(4) 0.000(4)
 C31B 0.024(5) 0.021(5) 0.022(5) 0.001(4) 0.004(4) 0.000(4)
 C32B 0.024(5) 0.021(5) 0.022(5) 0.001(4) 0.004(4) 0.000(4)
 Cl1S 0.040(7) 0.081(10) 0.178(16) -0.078(11) -0.008(7) 0.009(6)
 Cl2S 0.063(8) 0.083(11) 0.155(15) -0.055(10) -0.016(8) 0.017(7)
 C1S 0.11(3) 0.18(6) 0.19(4) -0.09(4) 0.00(3) -0.02(3)
 Cl3S 0.056(7) 0.170(16) 0.116(12) -0.049(10) -0.013(8) 0.004(9)
 Cl4S 0.085(9) 0.054(7) 0.101(10) -0.023(7) -0.050(7) 0.018(6)
 C2S 0.024(16) 0.05(2) 0.097(19) -0.032(19) -0.016(16) 0.023(12)
 Cl5S 0.132(14) 0.22(2) 0.139(15) 0.088(13) 0.085(11) 0.107(14)
 Cl6S 0.35(3) 0.195(19) 0.094(12) 0.026(12) 0.010(15) 0.188(18)
 C3S 0.34(4) 0.21(3) 0.11(3) 0.11(2) 0.02(3) 0.11(2)

_geom_special_details
;
 All esds (except the esd in the dihedral angle between two l.s. planes)
 are estimated using the full covariance matrix.  The cell esds are taken
 into account individually in the estimation of esds in distances, angles
 and torsion angles; correlations between esds in cell parameters are only
 used when they are defined by crystal symmetry.  An approximate (isotropic)
 treatment of cell esds is used for estimating esds involving l.s. planes.
;
loop_
  _geom_bond_atom_site_label_1
  _geom_bond_atom_site_label_2
  _geom_bond_distance
  _geom_bond_site_symmetry_2
  _geom_bond_publ_flag
 Ir1A N1A 2.16(3) . ?
 Ir1A N2A 2.09(3) . ?
 Ir1A N4A 2.02(3) . ?
 Ir1A N5A 2.04(3) . ?
 Ir1A C15A 2.02(3) . ?
 Ir1A C24A 2.03(3) . ?
 S1A C6A 1.72(4) . ?
 S1A C7A 1.72(3) . ?
 S2A C17A 1.71(3) . ?
 S2A C18A 1.73(3) . ?
 S3A C26A 1.70(4) . ?
 S3A C27A 1.72(4) . ?
 N1A C1A 1.42(4) . ?
 N1A C7A 1.32(4) . ?
 N2A C8A 1.38(4) . ?
 N2A C9A 1.41(4) . ?
 N3A C8A 1.33(4) . ?
 N3A C14A 1.32(4) . ?
 N4A C19A 1.44(4) . ?
 N4A C23A 1.33(4) . ?
 N5A C28A 1.32(5) . ?
 N5A C32A 1.31(5) . ?
 C1A C2A 1.39(5) . ?
 C1A C6A 1.41(4) . ?
 C2A H2A 0.9500 . ?
 C2A C3A 1.39(5) . ?
 C3A H3A 0.9500 . ?
 C3A C4A 1.46(4) . ?
 C4A H4A 0.9500 . ?
 C4A C5A 1.29(5) . ?
 C5A H5A 0.9500 . ?
 C5A C6A 1.40(5) . ?
 C7A C8A 1.42(5) . ?
 C9A C10A 1.42(5) . ?
 C9A C14A 1.45(5) . ?
 C10A H10A 0.9500 . ?
 C10A C11A 1.39(5) . ?
 C11A H11A 0.9500 . ?
 C11A C12A 1.40(5) . ?
 C12A H12A 0.9500 . ?
 C12A C13A 1.34(5) . ?
 C13A H13A 0.9500 . ?
 C13A C14A 1.44(5) . ?
 C15A C16A 1.43(4) . ?
 C15A C18A 1.33(4) . ?
 C16A H16A 0.9500 . ?
 C16A C17A 1.41(6) . ?
 C17A H17A 0.9500 . ?
 C18A C19A 1.42(4) . ?
 C19A C20A 1.39(5) . ?
 C20A H20A 0.9500 . ?
 C20A C21A 1.36(4) . ?
 C21A H21A 0.9500 . ?
 C21A C22A 1.37(4) . ?
 C22A H22A 0.9500 . ?
 C22A C23A 1.38(4) . ?
 C23A H23A 0.9500 . ?
 C24A C25A 1.43(5) . ?
 C24A C27A 1.30(5) . ?
 C25A H25A 0.9500 . ?
 C25A C26A 1.36(5) . ?
 C26A H26A 0.9500 . ?
 C27A C28A 1.49(5) . ?
 C28A C29A 1.44(5) . ?
 C29A H29A 0.9500 . ?
 C29A C30A 1.40(4) . ?
 C30A H30A 0.9500 . ?
 C30A C31A 1.39(4) . ?
 C31A H31A 0.9500 . ?
 C31A C32A 1.37(5) . ?
 C32A H32A 0.9500 . ?
 Ir1B N1B 2.15(3) . ?
 Ir1B N3B 2.20(3) . ?
 Ir1B N4B 2.04(3) . ?
 Ir1B N5B 2.06(2) . ?
 Ir1B C15B 1.95(3) . ?
 Ir1B C24B 1.98(3) . ?
 S1B C8B 1.71(3) . ?
 S1B C14B 1.76(3) . ?
 S2B C17B 1.72(4) . ?
 S2B C18B 1.72(4) . ?
 S3B C26B 1.71(3) . ?
 S3B C27B 1.74(3) . ?
 N1B C1B 1.35(4) . ?
 N1B C7B 1.35(4) . ?
 N2B C6B 1.39(4) . ?
 N2B C7B 1.35(4) . ?
 N3B C8B 1.33(4) . ?
 N3B C9B 1.37(4) . ?
 N4B C19B 1.39(5) . ?
 N4B C23B 1.41(5) . ?
 N5B C28B 1.41(4) . ?
 N5B C32B 1.32(4) . ?
 C1B C2B 1.33(5) . ?
 C1B C6B 1.40(4) . ?
 C2B H2B 0.9500 . ?
 C2B C3B 1.38(5) . ?
 C3B H3B 0.9500 . ?
 C3B C4B 1.33(5) . ?
 C4B H4B 0.9500 . ?
 C4B C5B 1.40(5) . ?
 C5B H5B 0.9500 . ?
 C5B C6B 1.41(5) . ?
 C7B C8B 1.44(5) . ?
 C9B C10B 1.38(5) . ?
 C9B C14B 1.40(4) . ?
 C10B H10B 0.9500 . ?
 C10B C11B 1.42(5) . ?
 C11B H11B 0.9500 . ?
 C11B C12B 1.40(4) . ?
 C12B H12B 0.9500 . ?
 C12B C13B 1.42(5) . ?
 C13B H13B 0.9500 . ?
 C13B C14B 1.37(5) . ?
 C15B C16B 1.46(5) . ?
 C15B C18B 1.46(5) . ?
 C16B H16B 0.9500 . ?
 C16B C17B 1.36(5) . ?
 C17B H17B 0.9500 . ?
 C18B C19B 1.37(5) . ?
 C19B C20B 1.36(5) . ?
 C20B H20B 0.9500 . ?
 C20B C21B 1.34(5) . ?
 C21B H21B 0.9500 . ?
 C21B C22B 1.45(4) . ?
 C22B H22B 0.9500 . ?
 C22B C23B 1.38(5) . ?
 C23B H23B 0.9500 . ?
 C24B C25B 1.45(5) . ?
 C24B C27B 1.37(4) . ?
 C25B H25B 0.9500 . ?
 C25B C26B 1.33(6) . ?
 C26B H26B 0.9500 . ?
 C27B C28B 1.48(4) . ?
 C28B C29B 1.36(5) . ?
 C29B H29B 0.9500 . ?
 C29B C30B 1.44(5) . ?
 C30B H30B 0.9500 . ?
 C30B C31B 1.32(4) . ?
 C31B H31B 0.9500 . ?
 C31B C32B 1.38(4) . ?
 C32B H32B 0.9500 . ?
 Cl1S C1S 1.68(6) . ?
 Cl2S C1S 1.62(6) . ?
 C1S H1SA 0.9900 . ?
 C1S H1SB 0.9900 . ?
 Cl3S C2S 1.78(4) . ?
 Cl4S C2S 1.71(4) . ?
 C2S H2SA 0.9900 . ?
 C2S H2SB 0.9900 . ?
 Cl5S C3S 1.65(4) . ?
 Cl6S C3S 1.66(4) . ?
 C3S H3SA 0.9900 . ?
 C3S H3SB 0.9900 . ?

loop_
  _geom_angle_atom_site_label_1
  _geom_angle_atom_site_label_2
  _geom_angle_atom_site_label_3
  _geom_angle
  _geom_angle_site_symmetry_1
  _geom_angle_site_symmetry_3
  _geom_angle_publ_flag
 N2A Ir1A N1A 74.9(10) . . ?
 N4A Ir1A N1A 91.7(10) . . ?
 N4A Ir1A N2A 94.0(11) . . ?
 N4A Ir1A N5A 173.7(12) . . ?
 N4A Ir1A C24A 95.8(12) . . ?
 N5A Ir1A N1A 94.2(11) . . ?
 N5A Ir1A N2A 89.6(11) . . ?
 C15A Ir1A N1A 101.9(11) . . ?
 C15A Ir1A N2A 173.1(12) . . ?
 C15A Ir1A N4A 79.8(12) . . ?
 C15A Ir1A N5A 96.8(12) . . ?
 C15A Ir1A C24A 85.0(13) . . ?
 C24A Ir1A N1A 170.7(12) . . ?
 C24A Ir1A N2A 98.8(11) . . ?
 C24A Ir1A N5A 78.6(13) . . ?
 C7A S1A C6A 89.9(16) . . ?
 C17A S2A C18A 90.0(17) . . ?
 C26A S3A C27A 89.1(18) . . ?
 C1A N1A Ir1A 133(2) . . ?
 C7A N1A Ir1A 117(2) . . ?
 C7A N1A C1A 110(3) . . ?
 C8A N2A Ir1A 117(2) . . ?
 C8A N2A C9A 102(3) . . ?
 C9A N2A Ir1A 141(2) . . ?
 C14A N3A C8A 106(3) . . ?
 C19A N4A Ir1A 116(2) . . ?
 C23A N4A Ir1A 128(2) . . ?
 C23A N4A C19A 116(3) . . ?
 C28A N5A Ir1A 117(2) . . ?
 C32A N5A Ir1A 126(3) . . ?
 C32A N5A C28A 117(3) . . ?
 C2A C1A N1A 127(3) . . ?
 C2A C1A C6A 119(3) . . ?
 C6A C1A N1A 113(3) . . ?
 C1A C2A H2A 119.5 . . ?
 C1A C2A C3A 121(4) . . ?
 C3A C2A H2A 119.5 . . ?
 C2A C3A H3A 122.7 . . ?
 C2A C3A C4A 115(3) . . ?
 C4A C3A H3A 122.7 . . ?
 C3A C4A H4A 117.1 . . ?
 C5A C4A C3A 126(4) . . ?
 C5A C4A H4A 117.1 . . ?
 C4A C5A H5A 121.4 . . ?
 C4A C5A C6A 117(4) . . ?
 C6A C5A H5A 121.4 . . ?
 C1A C6A S1A 110(3) . . ?
 C5A C6A S1A 129(3) . . ?
 C5A C6A C1A 121(3) . . ?
 N1A C7A S1A 116(2) . . ?
 N1A C7A C8A 116(3) . . ?
 C8A C7A S1A 128(3) . . ?
 N2A C8A C7A 115(3) . . ?
 N3A C8A N2A 116(3) . . ?
 N3A C8A C7A 128(3) . . ?
 N2A C9A C10A 130(3) . . ?
 N2A C9A C14A 106(3) . . ?
 C10A C9A C14A 124(3) . . ?
 C9A C10A H10A 120.6 . . ?
 C11A C10A C9A 119(3) . . ?
 C11A C10A H10A 120.6 . . ?
 C10A C11A H11A 121.3 . . ?
 C10A C11A C12A 117(3) . . ?
 C12A C11A H11A 121.3 . . ?
 C11A C12A H12A 117.5 . . ?
 C13A C12A C11A 125(4) . . ?
 C13A C12A H12A 117.5 . . ?
 C12A C13A H13A 119.3 . . ?
 C12A C13A C14A 121(4) . . ?
 C14A C13A H13A 119.3 . . ?
 N3A C14A C9A 109(3) . . ?
 N3A C14A C13A 137(3) . . ?
 C13A C14A C9A 114(3) . . ?
 C16A C15A Ir1A 133(3) . . ?
 C18A C15A Ir1A 114(2) . . ?
 C18A C15A C16A 113(3) . . ?
 C15A C16A H16A 125.1 . . ?
 C17A C16A C15A 110(3) . . ?
 C17A C16A H16A 125.1 . . ?
 S2A C17A H17A 123.5 . . ?
 C16A C17A S2A 113(3) . . ?
 C16A C17A H17A 123.5 . . ?
 C15A C18A S2A 114(2) . . ?
 C15A C18A C19A 121(3) . . ?
 C19A C18A S2A 125(2) . . ?
 C18A C19A N4A 110(3) . . ?
 C20A C19A N4A 118(3) . . ?
 C20A C19A C18A 132(3) . . ?
 C19A C20A H20A 118.5 . . ?
 C21A C20A C19A 123(4) . . ?
 C21A C20A H20A 118.5 . . ?
 C20A C21A H21A 120.4 . . ?
 C20A C21A C22A 119(3) . . ?
 C22A C21A H21A 120.4 . . ?
 C21A C22A H22A 121.1 . . ?
 C21A C22A C23A 118(3) . . ?
 C23A C22A H22A 121.1 . . ?
 N4A C23A C22A 126(3) . . ?
 N4A C23A H23A 117.1 . . ?
 C22A C23A H23A 117.1 . . ?
 C25A C24A Ir1A 132(3) . . ?
 C27A C24A Ir1A 116(3) . . ?
 C27A C24A C25A 112(3) . . ?
 C24A C25A H25A 124.9 . . ?
 C26A C25A C24A 110(3) . . ?
 C26A C25A H25A 124.9 . . ?
 S3A C26A H26A 123.0 . . ?
 C25A C26A S3A 114(3) . . ?
 C25A C26A H26A 123.0 . . ?
 C24A C27A S3A 114(3) . . ?
 C24A C27A C28A 116(4) . . ?
 C28A C27A S3A 130(3) . . ?
 N5A C28A C27A 113(3) . . ?
 N5A C28A C29A 122(4) . . ?
 C29A C28A C27A 125(4) . . ?
 C28A C29A H29A 121.6 . . ?
 C30A C29A C28A 117(3) . . ?
 C30A C29A H29A 121.6 . . ?
 C29A C30A H30A 119.4 . . ?
 C31A C30A C29A 121(3) . . ?
 C31A C30A H30A 119.4 . . ?
 C30A C31A H31A 122.8 . . ?
 C32A C31A C30A 114(3) . . ?
 C32A C31A H31A 122.8 . . ?
 N5A C32A C31A 128(4) . . ?
 N5A C32A H32A 115.8 . . ?
 C31A C32A H32A 115.8 . . ?
 N1B Ir1B N3B 77.4(10) . . ?
 N4B Ir1B N1B 92.2(10) . . ?
 N4B Ir1B N3B 96.0(11) . . ?
 N4B Ir1B N5B 171.9(12) . . ?
 N5B Ir1B N1B 94.2(10) . . ?
 N5B Ir1B N3B 90.2(9) . . ?
 C15B Ir1B N1B 97.7(12) . . ?
 C15B Ir1B N3B 174.1(12) . . ?
 C15B Ir1B N4B 80.8(14) . . ?
 C15B Ir1B N5B 93.5(12) . . ?
 C15B Ir1B C24B 86.7(14) . . ?
 C24B Ir1B N1B 173.3(11) . . ?
 C24B Ir1B N3B 98.5(10) . . ?
 C24B Ir1B N4B 93.5(13) . . ?
 C24B Ir1B N5B 80.4(12) . . ?
 C8B S1B C14B 89.4(15) . . ?
 C17B S2B C18B 91.5(18) . . ?
 C26B S3B C27B 87.8(17) . . ?
 C1B N1B Ir1B 139(2) . . ?
 C7B N1B Ir1B 114(2) . . ?
 C7B N1B C1B 107(3) . . ?
 C7B N2B C6B 99(3) . . ?
 C8B N3B Ir1B 111(2) . . ?
 C8B N3B C9B 113(3) . . ?
 C9B N3B Ir1B 136(2) . . ?
 C19B N4B Ir1B 115(2) . . ?
 C19B N4B C23B 118(3) . . ?
 C23B N4B Ir1B 127(3) . . ?
 C28B N5B Ir1B 116(2) . . ?
 C32B N5B Ir1B 126(2) . . ?
 C32B N5B C28B 118(3) . . ?
 N1B C1B C6B 104(3) . . ?
 C2B C1B N1B 135(3) . . ?
 C2B C1B C6B 121(3) . . ?
 C1B C2B H2B 121.5 . . ?
 C1B C2B C3B 117(3) . . ?
 C3B C2B H2B 121.5 . . ?
 C2B C3B H3B 117.8 . . ?
 C4B C3B C2B 124(4) . . ?
 C4B C3B H3B 117.8 . . ?
 C3B C4B H4B 119.5 . . ?
 C3B C4B C5B 121(3) . . ?
 C5B C4B H4B 119.5 . . ?
 C4B C5B H5B 122.5 . . ?
 C4B C5B C6B 115(3) . . ?
 C6B C5B H5B 122.5 . . ?
 N2B C6B C1B 114(3) . . ?
 N2B C6B C5B 125(3) . . ?
 C1B C6B C5B 121(3) . . ?
 N1B C7B C8B 117(3) . . ?
 N2B C7B N1B 116(3) . . ?
 N2B C7B C8B 127(3) . . ?
 N3B C8B S1B 115(2) . . ?
 N3B C8B C7B 120(3) . . ?
 C7B C8B S1B 125(2) . . ?
 N3B C9B C10B 127(3) . . ?
 N3B C9B C14B 113(3) . . ?
 C10B C9B C14B 120(3) . . ?
 C9B C10B H10B 122.5 . . ?
 C9B C10B C11B 115(4) . . ?
 C11B C10B H10B 122.5 . . ?
 C10B C11B H11B 116.6 . . ?
 C12B C11B C10B 127(3) . . ?
 C12B C11B H11B 116.6 . . ?
 C11B C12B H12B 123.0 . . ?
 C11B C12B C13B 114(3) . . ?
 C13B C12B H12B 123.0 . . ?
 C12B C13B H13B 119.7 . . ?
 C14B C13B C12B 121(4) . . ?
 C14B C13B H13B 119.7 . . ?
 C9B C14B S1B 110(2) . . ?
 C13B C14B S1B 127(3) . . ?
 C13B C14B C9B 123(3) . . ?
 C16B C15B Ir1B 139(3) . . ?
 C16B C15B C18B 107(3) . . ?
 C18B C15B Ir1B 114(3) . . ?
 C15B C16B H16B 122.4 . . ?
 C17B C16B C15B 115(3) . . ?
 C17B C16B H16B 122.4 . . ?
 S2B C17B H17B 123.5 . . ?
 C16B C17B S2B 113(3) . . ?
 C16B C17B H17B 123.5 . . ?
 C15B C18B S2B 114(3) . . ?
 C19B C18B S2B 130(3) . . ?
 C19B C18B C15B 116(3) . . ?
 C18B C19B N4B 114(3) . . ?
 C20B C19B N4B 122(4) . . ?
 C20B C19B C18B 124(4) . . ?
 C19B C20B H20B 120.8 . . ?
 C21B C20B C19B 118(4) . . ?
 C21B C20B H20B 120.8 . . ?
 C20B C21B H21B 118.3 . . ?
 C20B C21B C22B 123(3) . . ?
 C22B C21B H21B 118.3 . . ?
 C21B C22B H22B 122.1 . . ?
 C23B C22B C21B 116(3) . . ?
 C23B C22B H22B 122.1 . . ?
 N4B C23B H23B 119.3 . . ?
 C22B C23B N4B 121(4) . . ?
 C22B C23B H23B 119.3 . . ?
 C25B C24B Ir1B 137(3) . . ?
 C27B C24B Ir1B 115(2) . . ?
 C27B C24B C25B 108(3) . . ?
 C24B C25B H25B 123.5 . . ?
 C26B C25B C24B 113(3) . . ?
 C26B C25B H25B 123.5 . . ?
 S3B C26B H26B 122.3 . . ?
 C25B C26B S3B 115(3) . . ?
 C25B C26B H26B 122.3 . . ?
 C24B C27B S3B 116(2) . . ?
 C24B C27B C28B 119(3) . . ?
 C28B C27B S3B 125(2) . . ?
 N5B C28B C27B 109(3) . . ?
 C29B C28B N5B 123(3) . . ?
 C29B C28B C27B 128(3) . . ?
 C28B C29B H29B 121.8 . . ?
 C28B C29B C30B 116(4) . . ?
 C30B C29B H29B 121.8 . . ?
 C29B C30B H30B 120.0 . . ?
 C31B C30B C29B 120(3) . . ?
 C31B C30B H30B 120.0 . . ?
 C30B C31B H31B 119.4 . . ?
 C30B C31B C32B 121(3) . . ?
 C32B C31B H31B 119.4 . . ?
 N5B C32B C31B 122(3) . . ?
 N5B C32B H32B 119.1 . . ?
 C31B C32B H32B 119.1 . . ?
 Cl1S C1S H1SA 106.3 . . ?
 Cl1S C1S H1SB 106.3 . . ?
 Cl2S C1S Cl1S 124(4) . . ?
 Cl2S C1S H1SA 106.3 . . ?
 Cl2S C1S H1SB 106.3 . . ?
 H1SA C1S H1SB 106.4 . . ?
 Cl3S C2S H2SA 109.1 . . ?
 Cl3S C2S H2SB 109.1 . . ?
 Cl4S C2S Cl3S 113(2) . . ?
 Cl4S C2S H2SA 109.1 . . ?
 Cl4S C2S H2SB 109.1 . . ?
 H2SA C2S H2SB 107.8 . . ?
 Cl5S C3S Cl6S 132(6) . . ?
 Cl5S C3S H3SA 104.2 . . ?
 Cl5S C3S H3SB 104.2 . . ?
 Cl6S C3S H3SA 104.2 . . ?
 Cl6S C3S H3SB 104.2 . . ?
 H3SA C3S H3SB 105.5 . . ?

loop_
  _geom_torsion_atom_site_label_1
  _geom_torsion_atom_site_label_2
  _geom_torsion_atom_site_label_3
  _geom_torsion_atom_site_label_4
  _geom_torsion
  _geom_torsion_site_symmetry_1
  _geom_torsion_site_symmetry_2
  _geom_torsion_site_symmetry_3
  _geom_torsion_site_symmetry_4
  _geom_torsion_publ_flag
 Ir1A N1A C1A C2A -3(5) . . . . ?
 Ir1A N1A C1A C6A -176(2) . . . . ?
 Ir1A N1A C7A S1A 178.8(14) . . . . ?
 Ir1A N1A C7A C8A 2(4) . . . . ?
 Ir1A N2A C8A N3A 176(2) . . . . ?
 Ir1A N2A C8A C7A -7(4) . . . . ?
 Ir1A N2A C9A C10A 5(6) . . . . ?
 Ir1A N2A C9A C14A -177(2) . . . . ?
 Ir1A N4A C19A C18A 2(3) . . . . ?
 Ir1A N4A C19A C20A 180(2) . . . . ?
 Ir1A N4A C23A C22A -178(2) . . . . ?
 Ir1A N5A C28A C27A -1(4) . . . . ?
 Ir1A N5A C28A C29A 179(3) . . . . ?
 Ir1A N5A C32A C31A 179(3) . . . . ?
 Ir1A C15A C16A C17A 179(3) . . . . ?
 Ir1A C15A C18A S2A 179.5(14) . . . . ?
 Ir1A C15A C18A C19A -1(4) . . . . ?
 Ir1A C24A C25A C26A -180(3) . . . . ?
 Ir1A C24A C27A S3A -180.0(17) . . . . ?
 Ir1A C24A C27A C28A 2(4) . . . . ?
 S1A C7A C8A N2A -173(2) . . . . ?
 S1A C7A C8A N3A 3(5) . . . . ?
 S2A C18A C19A N4A 179(2) . . . . ?
 S2A C18A C19A C20A 2(5) . . . . ?
 S3A C27A C28A N5A -178(3) . . . . ?
 S3A C27A C28A C29A 2(6) . . . . ?
 N1A C1A C2A C3A -176(3) . . . . ?
 N1A C1A C6A S1A -2(4) . . . . ?
 N1A C1A C6A C5A -176(3) . . . . ?
 N1A C7A C8A N2A 3(4) . . . . ?
 N1A C7A C8A N3A 179(3) . . . . ?
 N2A C9A C10A C11A 177(3) . . . . ?
 N2A C9A C14A N3A 1(4) . . . . ?
 N2A C9A C14A C13A -175(3) . . . . ?
 N4A C19A C20A C21A -2(5) . . . . ?
 N5A C28A C29A C30A 2(5) . . . . ?
 C1A N1A C7A S1A 2(4) . . . . ?
 C1A N1A C7A C8A -175(3) . . . . ?
 C1A C2A C3A C4A 1(5) . . . . ?
 C2A C1A C6A S1A -176(3) . . . . ?
 C2A C1A C6A C5A 10(6) . . . . ?
 C2A C3A C4A C5A -5(6) . . . . ?
 C3A C4A C5A C6A 12(6) . . . . ?
 C4A C5A C6A S1A 173(3) . . . . ?
 C4A C5A C6A C1A -14(6) . . . . ?
 C6A S1A C7A N1A -3(3) . . . . ?
 C6A S1A C7A C8A 174(3) . . . . ?
 C6A C1A C2A C3A -4(6) . . . . ?
 C7A S1A C6A C1A 3(3) . . . . ?
 C7A S1A C6A C5A 176(4) . . . . ?
 C7A N1A C1A C2A 173(4) . . . . ?
 C7A N1A C1A C6A 0(4) . . . . ?
 C8A N2A C9A C10A -178(3) . . . . ?
 C8A N2A C9A C14A 0(3) . . . . ?
 C8A N3A C14A C9A -2(4) . . . . ?
 C8A N3A C14A C13A 173(4) . . . . ?
 C9A N2A C8A N3A -2(4) . . . . ?
 C9A N2A C8A C7A 175(3) . . . . ?
 C9A C10A C11A C12A -1(5) . . . . ?
 C10A C9A C14A N3A 180(3) . . . . ?
 C10A C9A C14A C13A 4(5) . . . . ?
 C10A C11A C12A C13A 1(6) . . . . ?
 C11A C12A C13A C14A 2(6) . . . . ?
 C12A C13A C14A N3A -178(4) . . . . ?
 C12A C13A C14A C9A -4(5) . . . . ?
 C14A N3A C8A N2A 2(4) . . . . ?
 C14A N3A C8A C7A -174(3) . . . . ?
 C14A C9A C10A C11A -2(5) . . . . ?
 C15A C16A C17A S2A -1(4) . . . . ?
 C15A C18A C19A N4A -1(4) . . . . ?
 C15A C18A C19A C20A -178(4) . . . . ?
 C16A C15A C18A S2A -3(4) . . . . ?
 C16A C15A C18A C19A 177(3) . . . . ?
 C17A S2A C18A C15A 2(3) . . . . ?
 C17A S2A C18A C19A -178(3) . . . . ?
 C18A S2A C17A C16A -1(3) . . . . ?
 C18A C15A C16A C17A 2(4) . . . . ?
 C18A C19A C20A C21A 175(3) . . . . ?
 C19A N4A C23A C22A 2(5) . . . . ?
 C19A C20A C21A C22A 2(5) . . . . ?
 C20A C21A C22A C23A 0(4) . . . . ?
 C21A C22A C23A N4A -2(5) . . . . ?
 C23A N4A C19A C18A -178(3) . . . . ?
 C23A N4A C19A C20A 0(4) . . . . ?
 C24A C25A C26A S3A 0(4) . . . . ?
 C24A C27A C28A N5A -1(5) . . . . ?
 C24A C27A C28A C29A 179(4) . . . . ?
 C25A C24A C27A S3A 1(4) . . . . ?
 C25A C24A C27A C28A -177(3) . . . . ?
 C26A S3A C27A C24A 0(3) . . . . ?
 C26A S3A C27A C28A 177(4) . . . . ?
 C27A S3A C26A C25A 0(3) . . . . ?
 C27A C24A C25A C26A -1(4) . . . . ?
 C27A C28A C29A C30A -178(3) . . . . ?
 C28A N5A C32A C31A -1(6) . . . . ?
 C28A C29A C30A C31A -1(5) . . . . ?
 C29A C30A C31A C32A -1(5) . . . . ?
 C30A C31A C32A N5A 2(6) . . . . ?
 C32A N5A C28A C27A 179(3) . . . . ?
 C32A N5A C28A C29A -1(5) . . . . ?
 Ir1B N1B C1B C2B -3(6) . . . . ?
 Ir1B N1B C1B C6B 177(2) . . . . ?
 Ir1B N1B C7B N2B -176(2) . . . . ?
 Ir1B N1B C7B C8B 2(4) . . . . ?
 Ir1B N3B C8B S1B -179.2(14) . . . . ?
 Ir1B N3B C8B C7B -5(4) . . . . ?
 Ir1B N3B C9B C10B -2(5) . . . . ?
 Ir1B N3B C9B C14B 178(2) . . . . ?
 Ir1B N4B C19B C18B 5(4) . . . . ?
 Ir1B N4B C19B C20B -175(3) . . . . ?
 Ir1B N4B C23B C22B 178(2) . . . . ?
 Ir1B N5B C28B C27B 3(3) . . . . ?
 Ir1B N5B C28B C29B -177(3) . . . . ?
 Ir1B N5B C32B C31B 178(2) . . . . ?
 Ir1B C15B C16B C17B -176(3) . . . . ?
 Ir1B C15B C18B S2B 177.1(18) . . . . ?
 Ir1B C15B C18B C19B 1(4) . . . . ?
 Ir1B C24B C25B C26B 179(3) . . . . ?
 Ir1B C24B C27B S3B 178.9(15) . . . . ?
 Ir1B C24B C27B C28B 0(4) . . . . ?
 S2B C18B C19B N4B -179(3) . . . . ?
 S2B C18B C19B C20B 1(7) . . . . ?
 S3B C27B C28B N5B 179(2) . . . . ?
 S3B C27B C28B C29B -1(5) . . . . ?
 N1B C1B C2B C3B 178(3) . . . . ?
 N1B C1B C6B N2B 0(4) . . . . ?
 N1B C1B C6B C5B -175(3) . . . . ?
 N1B C7B C8B S1B 176(2) . . . . ?
 N1B C7B C8B N3B 2(5) . . . . ?
 N2B C7B C8B S1B -6(5) . . . . ?
 N2B C7B C8B N3B 180(3) . . . . ?
 N3B C9B C10B C11B 178(3) . . . . ?
 N3B C9B C14B S1B -1(3) . . . . ?
 N3B C9B C14B C13B -176(3) . . . . ?
 N4B C19B C20B C21B -7(6) . . . . ?
 N5B C28B C29B C30B -2(5) . . . . ?
 C1B N1B C7B N2B 3(4) . . . . ?
 C1B N1B C7B C8B -179(3) . . . . ?
 C1B C2B C3B C4B -1(5) . . . . ?
 C2B C1B C6B N2B -180(3) . . . . ?
 C2B C1B C6B C5B 5(5) . . . . ?
 C2B C3B C4B C5B 1(5) . . . . ?
 C3B C4B C5B C6B 2(5) . . . . ?
 C4B C5B C6B N2B -179(3) . . . . ?
 C4B C5B C6B C1B -5(5) . . . . ?
 C6B N2B C7B N1B -3(3) . . . . ?
 C6B N2B C7B C8B 180(3) . . . . ?
 C6B C1B C2B C3B -2(5) . . . . ?
 C7B N1B C1B C2B 178(4) . . . . ?
 C7B N1B C1B C6B -2(3) . . . . ?
 C7B N2B C6B C1B 1(4) . . . . ?
 C7B N2B C6B C5B 176(3) . . . . ?
 C8B S1B C14B C9B 0(3) . . . . ?
 C8B S1B C14B C13B 175(3) . . . . ?
 C8B N3B C9B C10B -178(3) . . . . ?
 C8B N3B C9B C14B 2(4) . . . . ?
 C9B N3B C8B S1B -2(3) . . . . ?
 C9B N3B C8B C7B 173(3) . . . . ?
 C9B C10B C11B C12B 4(5) . . . . ?
 C10B C9B C14B S1B 179(3) . . . . ?
 C10B C9B C14B C13B 4(5) . . . . ?
 C10B C11B C12B C13B -6(5) . . . . ?
 C11B C12B C13B C14B 7(5) . . . . ?
 C12B C13B C14B S1B 179(3) . . . . ?
 C12B C13B C14B C9B -7(5) . . . . ?
 C14B S1B C8B N3B 1(3) . . . . ?
 C14B S1B C8B C7B -173(3) . . . . ?
 C14B C9B C10B C11B -2(5) . . . . ?
 C15B C16B C17B S2B -3(4) . . . . ?
 C15B C18B C19B N4B -4(5) . . . . ?
 C15B C18B C19B C20B 176(4) . . . . ?
 C16B C15B C18B S2B -2(4) . . . . ?
 C16B C15B C18B C19B -178(3) . . . . ?
 C17B S2B C18B C15B 1(3) . . . . ?
 C17B S2B C18B C19B 176(4) . . . . ?
 C18B S2B C17B C16B 1(3) . . . . ?
 C18B C15B C16B C17B 3(4) . . . . ?
 C18B C19B C20B C21B 173(4) . . . . ?
 C19B N4B C23B C22B -6(5) . . . . ?
 C19B C20B C21B C22B 2(5) . . . . ?
 C20B C21B C22B C23B 0(5) . . . . ?
 C21B C22B C23B N4B 2(5) . . . . ?
 C23B N4B C19B C18B -172(3) . . . . ?
 C23B N4B C19B C20B 8(6) . . . . ?
 C24B C25B C26B S3B 4(5) . . . . ?
 C24B C27B C28B N5B -2(4) . . . . ?
 C24B C27B C28B C29B 178(3) . . . . ?
 C25B C24B C27B S3B -1(4) . . . . ?
 C25B C24B C27B C28B -179(3) . . . . ?
 C26B S3B C27B C24B 2(3) . . . . ?
 C26B S3B C27B C28B -179(3) . . . . ?
 C27B S3B C26B C25B -3(3) . . . . ?
 C27B C24B C25B C26B -2(4) . . . . ?
 C27B C28B C29B C30B 178(3) . . . . ?
 C28B N5B C32B C31B 0(4) . . . . ?
 C28B C29B C30B C31B 2(5) . . . . ?
 C29B C30B C31B C32B -1(5) . . . . ?
 C30B C31B C32B N5B 0(5) . . . . ?
 C32B N5B C28B C27B -179(3) . . . . ?
 C32B N5B C28B C29B 1(5) . . . . ?

_shelx_res_file
;
TITL ch1jw279k_0m_a.res in Pca2(1)
    ch1jw279k_0m.res
    created by SHELXL-2019/1 at 10:06:36 on 24-Jul-2023
REM Old TITL ch1jw279k_0m_a.res in Pca2(1)
REM SHELXT solution in Pca2(1)
REM R1 0.164, Rweak 0.020, Alpha 0.026, Orientation as input
REM Flack x = 0.228 ( 0.012 ) from Parsons' quotients
REM Formula found by SHELXT: N30 C63 Ir2
CELL 0.71073 17.9479 9.2055 39.0534 90 90 90
ZERR 4 0.002 0.0011 0.0046 0 0 0
LATT -1
SYMM -X,-Y,0.5+Z
SYMM 0.5+X,-Y,+Z
SYMM 0.5-X,+Y,0.5+Z
SFAC C H Cl Ir N S
UNIT 268 184 24 8 40 24
SADI Cl5S C3S C3S Cl6S
DELU Cl5S Cl6S C3S
SIMU Cl5S Cl6S C3S
RIGU
EADP C1A C6A C5A C4A C3A C2A
EADP C32A C31A C30A C29A C28A C27A C24A C25A C26A
EADP C15A C16A C17A C18A C19A C20A C21A C23A C22A
EADP N5A N4A N1A N2A
EADP C23B C22B C21B C20B C19B C18B C15B C16B C17B
EADP C4B C5B C6B C7B C8B C14B C13B C12B C11B C10B C9B C1B C2B C3B
EADP C32B C31B C30B C29B C28B C27B C26B C25B C24B

L.S. 20
PLAN  6
SIZE 0.02 0.1 0.1
TEMP -173.15
CONF
list 4
fmap 2
acta
MORE -1
BOND $H
TWIN -1 0 0 0 -1 0 0 0 -1 2
REM <olex2.extras>
REM <HklSrc "%.\\ch1jw279k_0m.hkl">
REM </olex2.extras>

WGHT    0.000000  139.146301
BASF   0.12929
FVAR       0.15344
IR1A  4    0.698405    0.771558    0.160101    11.00000    0.02628    0.01352 =
         0.01788   -0.00038   -0.00177    0.00252
S1A   6    0.789363    0.776815    0.049657    11.00000    0.05023    0.03314 =
         0.02315    0.00008    0.00437   -0.00089
S2A   6    0.873681    0.813891    0.240364    11.00000    0.02945    0.03153 =
         0.02585    0.00127   -0.00567   -0.00557
S3A   6    0.514126    0.838311    0.234968    11.00000    0.03283    0.05807 =
         0.05017   -0.01751    0.00370    0.00496
N1A   5    0.763398    0.806033    0.114331    11.00000    0.02664    0.02190 =
         0.02950   -0.00096   -0.00380    0.00161
N2A   5    0.636901    0.674511    0.120812    11.00000    0.02664    0.02190 =
         0.02950   -0.00096   -0.00380    0.00161
N3A   5    0.632185    0.599776    0.064814    11.00000    0.03747    0.05673 =
         0.02989   -0.01454    0.00142   -0.01089
N4A   5    0.755408    0.588395    0.171367    11.00000    0.02664    0.02190 =
         0.02950   -0.00096   -0.00380    0.00161
N5A   5    0.637461    0.957331    0.154264    11.00000    0.02664    0.02190 =
         0.02950   -0.00096   -0.00380    0.00161
C1A   1    0.827950    0.889781    0.107304    11.00000    0.04145    0.03172 =
         0.03022   -0.00309    0.00694   -0.00727
C2A   1    0.865682    0.980485    0.129804    11.00000    0.04145    0.03172 =
         0.03022   -0.00309    0.00694   -0.00727
AFIX  43
H2A   2    0.850075    0.986040    0.153011    11.00000   -1.20000
AFIX   0
C3A   1    0.925990    1.063356    0.118884    11.00000    0.04145    0.03172 =
         0.03022   -0.00309    0.00694   -0.00727
AFIX  43
H3A   2    0.953178    1.125247    0.133810    11.00000   -1.20000
AFIX   0
C4A   1    0.944172    1.047478    0.082530    11.00000    0.04145    0.03172 =
         0.03022   -0.00309    0.00694   -0.00727
AFIX  43
H4A   2    0.982103    1.108737    0.073621    11.00000   -1.20000
AFIX   0
C5A   1    0.913240    0.957634    0.061510    11.00000    0.04145    0.03172 =
         0.03022   -0.00309    0.00694   -0.00727
AFIX  43
H5A   2    0.933693    0.939724    0.039474    11.00000   -1.20000
AFIX   0
C6A   1    0.848319    0.887743    0.072548    11.00000    0.04145    0.03172 =
         0.03022   -0.00309    0.00694   -0.00727
C7A   1    0.738176    0.745747    0.086076    11.00000    0.03537    0.02461 =
         0.02784   -0.00021   -0.00359   -0.00029
C8A   1    0.669915    0.668986    0.089056    11.00000    0.02775    0.01657 =
         0.02667    0.00088   -0.00579    0.00789
C9A   1    0.568834    0.602404    0.115003    11.00000    0.02550    0.01005 =
         0.02987   -0.00335   -0.00370    0.00663
C10A  1    0.508710    0.575463    0.137664    11.00000    0.02568    0.03911 =
         0.02953   -0.00386   -0.00458   -0.00040
AFIX  43
H10A  2    0.511747    0.603492    0.161033    11.00000   -1.20000
AFIX   0
C11A  1    0.445068    0.507152    0.125072    11.00000    0.02455    0.03665 =
         0.03026   -0.00366   -0.00457    0.00040
AFIX  43
H11A  2    0.403828    0.486542    0.139526    11.00000   -1.20000
AFIX   0
C12A  1    0.444220    0.469972    0.090228    11.00000    0.02321    0.05060 =
         0.02937   -0.00530   -0.00552   -0.00627
AFIX  43
H12A  2    0.400677    0.424176    0.081581    11.00000   -1.20000
AFIX   0
C13A  1    0.500122    0.494129    0.068231    11.00000    0.02975    0.04323 =
         0.02844   -0.00871   -0.00209   -0.00683
AFIX  43
H13A  2    0.494159    0.467747    0.044874    11.00000   -1.20000
AFIX   0
C14A  1    0.568947    0.559102    0.079189    11.00000    0.02668    0.02320 =
         0.03092   -0.00544   -0.00585    0.00477
C15A  1    0.767320    0.847423    0.196829    11.00000    0.02397    0.01952 =
         0.02174    0.00491    0.00247   -0.00274
C16A  1    0.774317    0.985231    0.213247    11.00000    0.02397    0.01952 =
         0.02174    0.00491    0.00247   -0.00274
AFIX  43
H16A  2    0.744562    1.068061    0.208394    11.00000   -1.20000
AFIX   0
C17A  1    0.832062    0.980149    0.237783    11.00000    0.02397    0.01952 =
         0.02174    0.00491    0.00247   -0.00274
AFIX  43
H17A  2    0.846260    1.060947    0.251437    11.00000   -1.20000
AFIX   0
C18A  1    0.814126    0.748647    0.209188    11.00000    0.02397    0.01952 =
         0.02174    0.00491    0.00247   -0.00274
C19A  1    0.812806    0.603152    0.196832    11.00000    0.02397    0.01952 =
         0.02174    0.00491    0.00247   -0.00274
C20A  1    0.853372    0.480404    0.205558    11.00000    0.02397    0.01952 =
         0.02174    0.00491    0.00247   -0.00274
AFIX  43
H20A  2    0.892516    0.489903    0.221778    11.00000   -1.20000
AFIX   0
C21A  1    0.839687    0.347135    0.191967    11.00000    0.02397    0.01952 =
         0.02174    0.00491    0.00247   -0.00274
AFIX  43
H21A  2    0.867602    0.265038    0.199225    11.00000   -1.20000
AFIX   0
C22A  1    0.785100    0.332662    0.167654    11.00000    0.02397    0.01952 =
         0.02174    0.00491    0.00247   -0.00274
AFIX  43
H22A  2    0.774457    0.241037    0.157586    11.00000   -1.20000
AFIX   0
C23A  1    0.746120    0.455646    0.158290    11.00000    0.02397    0.01952 =
         0.02174    0.00491    0.00247   -0.00274
AFIX  43
H23A  2    0.709358    0.444847    0.140975    11.00000   -1.20000
AFIX   0
C24A  1    0.623291    0.751691    0.198533    11.00000    0.03353    0.03341 =
         0.04034   -0.00206   -0.00598    0.00127
C25A  1    0.610491    0.638702    0.222905    11.00000    0.03353    0.03341 =
         0.04034   -0.00206   -0.00598    0.00127
AFIX  43
H25A  2    0.638240    0.551012    0.224269    11.00000   -1.20000
AFIX   0
C26A  1    0.553046    0.674577    0.243815    11.00000    0.03353    0.03341 =
         0.04034   -0.00206   -0.00598    0.00127
AFIX  43
H26A  2    0.536107    0.613494    0.261810    11.00000   -1.20000
AFIX   0
C27A  1    0.576820    0.859594    0.202059    11.00000    0.03353    0.03341 =
         0.04034   -0.00206   -0.00598    0.00127
C28A  1    0.583698    0.979584    0.176579    11.00000    0.03353    0.03341 =
         0.04034   -0.00206   -0.00598    0.00127
C29A  1    0.537812    1.107378    0.175709    11.00000    0.03353    0.03341 =
         0.04034   -0.00206   -0.00598    0.00127
AFIX  43
H29A  2    0.499978    1.123834    0.192272    11.00000   -1.20000
AFIX   0
C30A  1    0.551509    1.206159    0.149355    11.00000    0.03353    0.03341 =
         0.04034   -0.00206   -0.00598    0.00127
AFIX  43
H30A  2    0.521977    1.291506    0.147677    11.00000   -1.20000
AFIX   0
C31A  1    0.607702    1.181764    0.125488    11.00000    0.03353    0.03341 =
         0.04034   -0.00206   -0.00598    0.00127
AFIX  43
H31A  2    0.617729    1.246594    0.107131    11.00000   -1.20000
AFIX   0
C32A  1    0.647348    1.056579    0.130653    11.00000    0.03353    0.03341 =
         0.04034   -0.00206   -0.00598    0.00127
AFIX  43
H32A  2    0.687131    1.039499    0.115120    11.00000   -1.20000
AFIX   0

IR1B  4    0.548308    0.724066    0.379559    11.00000    0.02418    0.01332 =
         0.01948   -0.00120   -0.00369    0.00116
S1B   6    0.456378    0.705948    0.489070    11.00000    0.04121    0.05873 =
         0.01545   -0.00478    0.00241    0.00047
S2B   6    0.731354    0.675850    0.302911    11.00000    0.02796    0.06779 =
         0.03396   -0.01796    0.00628    0.00065
S3B   6    0.372618    0.686489    0.298490    11.00000    0.02196    0.03300 =
         0.01553    0.00260   -0.00097   -0.00140
N1B   5    0.611010    0.820242    0.420671    11.00000    0.02561    0.01356 =
         0.02238   -0.00135   -0.00690    0.01143
N2B   5    0.612247    0.877953    0.477714    11.00000    0.02828    0.02228 =
         0.02199   -0.00234   -0.00945    0.00954
N3B   5    0.478466    0.677832    0.424482    11.00000    0.02487    0.01478 =
         0.02198    0.00038   -0.00548    0.01185
N4B   5    0.608626    0.536637    0.381862    11.00000    0.02940    0.02575 =
         0.03155   -0.00868   -0.00516    0.00096
N5B   5    0.487289    0.909708    0.369868    11.00000    0.02160    0.01986 =
         0.02357    0.00235    0.00278   -0.00198
C1B   1    0.676099    0.891061    0.425514    11.00000    0.02798    0.02691 =
         0.02300   -0.00112   -0.00745    0.00614
C2B   1    0.733137    0.928445    0.405451    11.00000    0.02798    0.02691 =
         0.02300   -0.00112   -0.00745    0.00614
AFIX  43
H2B   2    0.734471    0.902575    0.381910    11.00000   -1.20000
AFIX   0
C3B   1    0.790078    1.006383    0.420461    11.00000    0.02798    0.02691 =
         0.02300   -0.00112   -0.00745    0.00614
AFIX  43
H3B   2    0.831406    1.032471    0.406562    11.00000   -1.20000
AFIX   0
C4B   1    0.790923    1.047391    0.453099    11.00000    0.02798    0.02691 =
         0.02300   -0.00112   -0.00745    0.00614
AFIX  43
H4B   2    0.831746    1.102543    0.461510    11.00000   -1.20000
AFIX   0
C5B   1    0.732662    1.010624    0.475251    11.00000    0.02798    0.02691 =
         0.02300   -0.00112   -0.00745    0.00614
AFIX  43
H5B   2    0.731500    1.040740    0.498512    11.00000   -1.20000
AFIX   0
C6B   1    0.675814    0.925580    0.460496    11.00000    0.02798    0.02691 =
         0.02300   -0.00112   -0.00745    0.00614
C7B   1    0.577268    0.812145    0.451492    11.00000    0.02798    0.02691 =
         0.02300   -0.00112   -0.00745    0.00614
C8B   1    0.506384    0.738094    0.452528    11.00000    0.02798    0.02691 =
         0.02300   -0.00112   -0.00745    0.00614
C9B   1    0.415591    0.597024    0.430671    11.00000    0.02798    0.02691 =
         0.02300   -0.00112   -0.00745    0.00614
C10B  1    0.375206    0.519268    0.406935    11.00000    0.02798    0.02691 =
         0.02300   -0.00112   -0.00745    0.00614
AFIX  43
H10B  2    0.387595    0.518081    0.383287    11.00000   -1.20000
AFIX   0
C11B  1    0.313585    0.440892    0.420454    11.00000    0.02798    0.02691 =
         0.02300   -0.00112   -0.00745    0.00614
AFIX  43
H11B  2    0.286644    0.381750    0.404830    11.00000   -1.20000
AFIX   0
C12B  1    0.288420    0.441856    0.454518    11.00000    0.02798    0.02691 =
         0.02300   -0.00112   -0.00745    0.00614
AFIX  43
H12B  2    0.244049    0.394404    0.461646    11.00000   -1.20000
AFIX   0
C13B  1    0.335112    0.519939    0.477335    11.00000    0.02798    0.02691 =
         0.02300   -0.00112   -0.00745    0.00614
AFIX  43
H13B  2    0.325595    0.516827    0.501253    11.00000   -1.20000
AFIX   0
C14B  1    0.393609    0.599512    0.465190    11.00000    0.02798    0.02691 =
         0.02300   -0.00112   -0.00745    0.00614
C15B  1    0.619221    0.762464    0.342721    11.00000    0.03565    0.03425 =
         0.03751   -0.00414    0.00036    0.00701
C16B  1    0.636389    0.875688    0.317713    11.00000    0.03565    0.03425 =
         0.03751   -0.00414    0.00036    0.00701
AFIX  43
H16B  2    0.610725    0.965918    0.317196    11.00000   -1.20000
AFIX   0
C17B  1    0.691569    0.842786    0.295297    11.00000    0.03565    0.03425 =
         0.03751   -0.00414    0.00036    0.00701
AFIX  43
H17B  2    0.706690    0.905428    0.277258    11.00000   -1.20000
AFIX   0
C18B  1    0.672043    0.644338    0.336725    11.00000    0.03565    0.03425 =
         0.03751   -0.00414    0.00036    0.00701
C19B  1    0.663995    0.523724    0.356993    11.00000    0.03565    0.03425 =
         0.03751   -0.00414    0.00036    0.00701
C20B  1    0.705719    0.401231    0.353484    11.00000    0.03565    0.03425 =
         0.03751   -0.00414    0.00036    0.00701
AFIX  43
H20B  2    0.739418    0.390788    0.334887    11.00000   -1.20000
AFIX   0
C21B  1    0.698233    0.296036    0.376766    11.00000    0.03565    0.03425 =
         0.03751   -0.00414    0.00036    0.00701
AFIX  43
H21B  2    0.728874    0.212317    0.374763    11.00000   -1.20000
AFIX   0
C22B  1    0.645621    0.302961    0.405026    11.00000    0.03565    0.03425 =
         0.03751   -0.00414    0.00036    0.00701
AFIX  43
H22B  2    0.641162    0.226820    0.421317    11.00000   -1.20000
AFIX   0
C23B  1    0.602685    0.426581    0.406723    11.00000    0.03565    0.03425 =
         0.03751   -0.00414    0.00036    0.00701
AFIX  43
H23B  2    0.568346    0.437864    0.425043    11.00000   -1.20000
AFIX   0
C24B  1    0.480472    0.648869    0.343632    11.00000    0.02449    0.02068 =
         0.02213    0.00122    0.00415   -0.00003
C25B  1    0.467574    0.511829    0.326088    11.00000    0.02449    0.02068 =
         0.02213    0.00122    0.00415   -0.00003
AFIX  43
H25B  2    0.495905    0.426447    0.330232    11.00000   -1.20000
AFIX   0
C26B  1    0.411872    0.518531    0.303594    11.00000    0.02449    0.02068 =
         0.02213    0.00122    0.00415   -0.00003
AFIX  43
H26B  2    0.395121    0.435818    0.291251    11.00000   -1.20000
AFIX   0
C27B  1    0.431660    0.748607    0.330565    11.00000    0.02449    0.02068 =
         0.02213    0.00122    0.00415   -0.00003
C28B  1    0.433466    0.899092    0.343795    11.00000    0.02449    0.02068 =
         0.02213    0.00122    0.00415   -0.00003
C29B  1    0.391343    1.013777    0.333594    11.00000    0.02449    0.02068 =
         0.02213    0.00122    0.00415   -0.00003
AFIX  43
H29B  2    0.356108    1.005617    0.315544    11.00000   -1.20000
AFIX   0
C30B  1    0.402964    1.148608    0.351630    11.00000    0.02449    0.02068 =
         0.02213    0.00122    0.00415   -0.00003
AFIX  43
H30B  2    0.374037    1.231659    0.345993    11.00000   -1.20000
AFIX   0
C31B  1    0.453883    1.156536    0.376004    11.00000    0.02449    0.02068 =
         0.02213    0.00122    0.00415   -0.00003
AFIX  43
H31B  2    0.461791    1.246228    0.387474    11.00000   -1.20000
AFIX   0
C32B  1    0.495924    1.036464    0.385130    11.00000    0.02449    0.02068 =
         0.02213    0.00122    0.00415   -0.00003
AFIX  43
H32B  2    0.531911    1.045605    0.402838    11.00000   -1.20000
AFIX   0

CL1S  3    0.696262    1.283113    0.259733    11.00000    0.04012    0.08116 =
         0.17834   -0.07818   -0.00787    0.00903
CL2S  3    0.547176    1.208342    0.283327    11.00000    0.06288    0.08261 =
         0.15507   -0.05493   -0.01563    0.01727
C1S   1    0.613627    1.200685    0.255234    11.00000    0.10621    0.18339 =
         0.19239   -0.09038   -0.00098   -0.01699
AFIX  23
H1SA  2    0.592244    1.236876    0.233479    11.00000   -1.20000
H1SB  2    0.624437    1.096302    0.251691    11.00000   -1.20000
AFIX   0

CL3S  3    0.480952    1.194803    0.475804    11.00000    0.05588    0.16993 =
         0.11635   -0.04886   -0.01330    0.00396
CL4S  3    0.398700    1.041201    0.528531    11.00000    0.08526    0.05415 =
         0.10133   -0.02331   -0.04984    0.01764
C2S   1    0.399538    1.187941    0.501636    11.00000    0.02445    0.04757 =
         0.09695   -0.03236   -0.01595    0.02331
AFIX  23
H2SA  2    0.396312    1.277996    0.515413    11.00000   -1.20000
H2SB  2    0.355143    1.183912    0.486621    11.00000   -1.20000
AFIX   0

CL5S  3    0.140126    0.574517    0.503873    11.00000    0.13190    0.22077 =
         0.13934    0.08824    0.08536    0.10741
CL6S  3    0.238293    0.726860    0.555846    11.00000    0.34794    0.19459 =
         0.09397    0.02569    0.00978    0.18812
C3S   1    0.164147    0.704748    0.530794    11.00000    0.34050    0.20634 =
         0.10978    0.11412    0.01527    0.10528
AFIX  23
H3SA  2    0.121284    0.712122    0.546654    11.00000   -1.20000
H3SB  2    0.162641    0.794297    0.516773    11.00000   -1.20000
AFIX   0
HKLF 4


REM  ch1jw279k_0m_a.res in Pca2(1)
REM wR2 = 0.1589, GooF = S = 1.032, Restrained GooF = 1.003 for all data
REM R1 = 0.0776 for 7201 Fo > 4sig(Fo) and 0.1323 for all 10936 data
REM 503 parameters refined using 798 restraints

END

WGHT      0.0000    139.3614

REM Highest difference peak  2.714,  deepest hole -2.155,  1-sigma level  0.232
Q1    1   0.6989  0.6762  0.1603  11.00000  0.05    2.71
Q2    1   0.5497  0.8205  0.3793  11.00000  0.05    2.70
Q3    1   0.2911  0.7858  0.5553  11.00000  0.05    2.26
Q4    1   0.6787  0.2648  0.1597  11.00000  0.05    2.22
Q5    1   0.5482  0.6217  0.3791  11.00000  0.05    2.21
Q6    1   0.7009  0.8740  0.1598  11.00000  0.05    1.88
;
_shelx_res_checksum                93204
_shelx_hkl_file
;
   0  -1   0   18.20    9.90
   0   1   0   11.50   10.40
   0  -1   0   14.70    7.80
   0  -2   0 9075.09  556.04
   0   2   0 9446.35  558.04
   0   3   0   13.80   26.30
   0   4   0 6555.14  403.26
   0   5   0   17.30   31.90
   0   6   0  740.43   77.99
   0   7   0   94.99   45.10
   0   8   0   97.09   62.39
   0   9   0   64.19   74.59
   0  10   0  163.88  116.79
  -1   1   0 5460.15  337.77
   1   1   0 5580.44  336.87
   1  -1   0 5338.07  337.57
  -1  -1   0 6042.30  336.77
  -1   2   0 2017.50  127.19
   1   2   0 2028.90  124.29
   1   2   0 1999.70  125.99
  -1  -2   0 1968.40  124.89
   1   3   0  707.63   52.09
   1   3   0  741.13   58.69
  -1   3   0  685.83   57.29
  -1   4   0  773.52   70.19
   1   4   0  823.32   65.89
  -1   5   0  849.32   74.39
   1   5   0  696.33   67.99
  -1   6   0  815.02   81.39
   1   6   0  838.42   78.79
  -1   7   0  477.85   69.09
   1   7   0  408.66   67.49
  -1   8   0  189.78   66.69
   1   8   0  167.38   55.79
  -1   9   0  165.58   66.09
   1   9   0   80.39   73.79
  -1  10   0  419.96  113.99
   1  10   0  417.86  119.39
   2   0   0    3.70    6.40
  -2   0   0    4.00    7.10
   2  -1   0   30.90   13.90
  -2  -1   0   12.90   10.40
   2   1   0   42.40   11.30
  -2   1   0   26.00   14.90
   2   2   0   38.20   19.40
  -2   2   0   30.20   23.50
  -2  -2   0    4.10   14.60
   2   3   0   27.00   23.60
   2   3   0   18.30   17.80
  -2   3   0    6.70   24.00
   2   4   0   21.60   29.50
  -2   4   0   67.79   35.60
   2   4   0   41.40   22.10
   2   5   0 1295.47   97.89
  -2   5   0 1365.56  103.69
  -2   6   0   26.50   36.10
   2   6   0  107.69   39.70
   2   7   0 1221.88  104.69
  -2   7   0 1165.98  103.09
   2   8   0  -20.30   47.10
  -2   8   0   84.09   52.79
   2   9   0 1643.64  139.49
  -2   9   0 1668.43  143.59
  -2  10   0  176.88  126.59
   2  10   0  245.68  103.39
  -3   0   0   -2.90   10.70
   3   0   0   -1.60   10.00
   3   1   0   34.80   13.40
  -3   1   0   -0.90   16.80
   3   1   0   11.50   12.30
  -3  -1   0   21.70   12.90
   3   2   0   17.90   16.60
  -3   2   0   32.20   24.60
  -3   3   0   29.40   25.10
   3   3   0   69.29   22.80
   3   4   0  606.04   57.69
   3   4   0  647.64   54.59
  -3   4   0  661.23   64.19
   3   5   0  -14.50   29.70
  -3   5   0  -11.00   31.80
   3   5   0  -20.90   22.70
   3   6   0  816.72   76.19
  -3   6   0  625.94   72.29
   3   7   0   78.69   40.20
  -3   7   0  -23.10   45.20
  -3   8   0 1847.42  151.88
  -3   9   0  138.99   82.59
   3   9   0   12.60   73.29
   3  10   0  704.43  119.89
  -3  10   0  916.81  180.98
   4   0   0  126.99   16.80
  -4   0   0   99.39   16.20
   4   1   0  -27.60   16.40
   4   1   0   14.40   16.00
  -4   1   0   11.80   17.70
  -4  -1   0    5.50   12.40
  -4   2   0 2351.46  148.39
   4   2   0 2302.17  144.69
   4   3   0   31.70   24.40
  -4   3   0   15.20   28.80
  -4   4   0  485.85   57.29
   4   4   0  532.45   48.40
   4   4   0  477.85   49.70
   4   5   0   46.00   25.00
   4   5   0   16.50   30.70
  -4   5   0   13.60   35.20
   4   6   0  292.37   40.90
   4   6   0  333.17   52.49
  -4   6   0  329.57   53.19
  -4   7   0  175.18   52.29
   4   7   0   74.29   39.10
  -4   8   0   -4.20   50.49
   4   8   0   83.89   54.49
   4   9   0  183.88   74.59
  -4   9   0  138.59   87.89
   4  10   0   37.10   87.99
   5   0   0   -5.00   17.30
  -5   0   0   13.40   14.30
   5   0   0   -0.10   13.70
  -5  -1   0  836.22   55.69
  -5   1   0  734.93   57.99
   5   1   0  840.22   59.19
   5   1   0  882.01   56.99
  -5   2   0  790.82   62.09
   5   2   0  819.62   57.69
   5   3   0  981.20   71.59
  -5   3   0  976.70   76.69
  -5   4   0  204.08   40.70
   5   4   0  166.98   32.50
   5   4   0  228.48   38.60
   5   5   0  234.48   37.30
   5   5   0  210.78   38.50
  -5   5   0  190.38   42.50
   5   6   0  750.22   73.79
   5   6   0  696.73   67.69
  -5   6   0  877.01   84.79
   5   7   0   41.40   34.20
   5   7   0    2.80   39.60
  -5   7   0    2.90   47.60
  -5   8   0  775.22  102.99
   5   8   0  840.22   91.39
  -5   9   0   78.39   62.39
   5   9   0   64.49   58.89
  -5  10   0  399.86   90.89
   5  10   0  356.56  116.09
  -6   0   0   22.90   15.70
   6   0   0   15.60   20.50
  -6   1   0   42.00   19.50
   6   1   0   20.10   15.80
   6   1   0   -6.10   19.20
  -6  -1   0   39.00   16.90
   6   2   0  113.69   23.00
  -6   2   0  106.89   26.50
   6   3   0   46.20   23.20
  -6   3   0   50.59   27.00
   6   4   0   49.00   31.00
  -6   4   0   71.09   34.80
   6   5   0   55.59   28.70
   6   5   0   63.19   33.60
  -6   5   0  -53.69   33.70
  -6   6   0   25.70   41.10
   6   6   0    8.00   34.60
   6   6   0   25.20   32.90
   6   7   0  193.28   45.00
  -6   7   0  221.18   52.89
   6   7   0  251.87   50.49
  -6   8   0   17.30   60.19
   6   8   0   59.69   51.09
   6   9   0  134.99   62.89
  -6   9   0  190.08   82.79
   6  10   0  131.39   86.29
  -6  10   0   26.60   91.49
  -7   0   0   -5.20   16.00
   7   0   0    5.90   22.50
  -7  -1   0  939.01   64.59
  -7   1   0  916.91   66.69
   7   1   0  953.30   69.29
  -7   2   0  168.08   30.70
   7   2   0  199.38   29.10
   7   3   0 1286.07   90.69
  -7   3   0 1323.47   95.09
  -7   4   0   69.79   34.50
   7   4   0   23.10   28.90
   7   5   0  825.82   68.39
   7   5   0  806.22   74.99
  -7   5   0  748.53   72.89
   7   6   0  247.68   45.00
  -7   6   0  265.07   50.39
   7   6   0  183.98   43.90
   7   7   0  686.03   73.69
   7   7   0  574.64   66.39
  -7   7   0  552.24   73.49
  -7   8   0   51.89   49.90
   7   8   0   52.49   48.80
  -7   9   0   18.00   58.59
   7   9   0  -36.80   55.89
   7  10   0  114.79   88.89
   8   0   0 1054.29   80.09
  -8   0   0 1072.69   72.89
   8   1   0    1.90   23.50
  -8  -1   0    3.50   19.20
  -8   1   0   27.20   21.40
   8   2   0 2620.64  167.58
  -8   2   0 2622.34  168.38
  -8   3   0   24.80   28.50
   8   3   0   10.70   24.10
   8   4   0 1669.13  114.09
  -8   4   0 1579.34  116.99
  -8   5   0   41.70   37.90
   8   5   0   25.90   37.60
   8   5   0   28.70   27.40
   8   6   0 1360.36  104.49
  -8   6   0 1190.98  104.49
   8   6   0 1321.67  100.19
  -8   7   0   94.89   50.79
   8   7   0   71.29   38.80
   8   8   0  374.76   63.49
  -8   8   0  381.96   69.69
  -8   9   0   87.49   62.19
   8   9   0    1.70   70.89
  -8  10   0  -69.69   65.29
   9   0   0  -43.60   21.90
  -9   0   0    4.60   18.60
   9   1   0  195.48   34.30
  -9   1   0  241.18   30.80
  -9  -1   0  233.58   29.50
   9   2   0   91.09   27.10
  -9   2   0   34.00   25.40
   9   3   0  218.78   34.30
  -9   3   0  131.19   34.10
   9   4   0  274.37   41.00
  -9   4   0  325.87   48.50
  -9   5   0  400.46   57.99
   9   5   0  320.47   52.19
   9   5   0  396.76   45.20
   9   6   0  406.16   64.89
   9   6   0  536.45   62.89
  -9   6   0  586.74   70.89
   9   7   0   28.10   41.10
  -9   7   0   39.10   51.39
  -9   8   0  927.51  111.39
   9   8   0  959.20   88.99
  -9   9   0  -92.19   71.19
  10   0   0   -9.30   25.10
 -10   0   0   25.20   19.60
 -10  -1   0  298.97   34.00
  10   1   0  299.87   40.10
 -10   1   0  268.57   35.10
  10   2   0  -16.30   22.30
 -10   2   0   -4.00   25.70
 -10   3   0  720.73   66.69
  10   3   0  808.22   66.29
 -10   4   0    6.00   33.70
  10   4   0   97.59   34.20
  10   5   0 1822.92  124.29
 -10   5   0 1760.52  131.59
  10   5   0 1891.71  132.19
 -10   6   0  110.79   41.30
  10   6   0   46.10   39.00
  10   6   0   41.30   50.49
 -10   7   0 1066.59  111.59
 -10   8   0  109.29   62.59
 -10   9   0  884.21  135.89
  11   0   0   -7.00   28.60
 -11   0   0   16.10   20.80
  11  -1   0  563.44   56.89
  11   1   0  529.25   54.79
 -11   1   0  554.14   51.19
 -11  -1   0  521.25   48.70
 -11   2   0  579.04   58.19
  11   2   0  634.64   60.19
  11   3   0  427.66   50.89
 -11   3   0  463.85   52.79
 -11   4   0  924.91   83.39
  11   4   0  984.60   81.89
  11   5   0  335.67   43.60
 -11   5   0  379.36   57.09
  11   5   0  382.86   53.29
  11   6   0  547.75   76.79
 -11   6   0  719.03   79.89
 -11   7   0   60.59   56.49
 -11   8   0  397.06   82.09
 -11   9   0   49.10   56.19
  12   0   0 3370.46  213.28
 -12   0   0 3173.18  205.18
 -12   1   0    1.60   23.90
  12  -1   0  -16.30   28.00
  12   1   0    6.00   28.50
 -12  -1   0   44.30   24.20
 -12   2   0 3356.06  218.48
  12   2   0 3510.45  221.98
 -12   3   0    9.60   32.10
  12   3   0  125.99   36.00
  12   4   0 1776.12  124.59
 -12   4   0 1651.03  125.99
 -12   5   0  -21.70   40.10
  12   5   0  138.09   46.30
 -12   6   0  339.17   62.49
 -12   7   0   -6.70   41.40
 -12   8   0  -14.40   73.19
  13   0   0  -26.80   30.30
 -13   0   0  -23.80   23.80
 -13   1   0  294.57   41.20
  13   1   0  314.37   50.19
  13  -1   0  353.36   48.90
 -13  -1   0  331.17   38.80
  13   2   0   41.00   36.10
  13  -2   0   74.59   36.80
 -13   2   0   44.00   30.90
  13   3   0  634.94   67.59
 -13   3   0  634.74   66.89
 -13   4   0   56.89   39.30
  13   4   0   28.20   36.10
 -13   5   0  177.18   55.59
  13   5   0  312.17   54.09
 -13   6   0  -13.00   48.40
 -13   7   0  106.69   56.59
 -13   8   0   45.80   61.69
 -14   0   0   75.99   30.10
  14   0   0   97.09   37.40
  14  -1   0   31.30   34.10
  14   1   0   23.00   38.80
 -14   1   0   16.80   28.90
  14   2   0   46.80   39.00
  14  -2   0  100.19   41.90
 -14   2   0  108.99   35.10
 -14   3   0   12.30   33.50
  14   3   0   16.60   37.70
 -14   4   0   38.40   38.10
  14   4   0   31.30   41.10
  14   5   0   47.60   43.00
 -14   5   0   64.19   43.20
 -14   6   0   63.89   50.69
 -14   7   0   18.70   55.69
 -14   8   0   -6.30   48.10
  15   0   0  -14.30   40.70
  15  -1   0  553.84   71.19
  15   1   0  612.04   73.49
 -15   1   0  596.64   60.19
  15  -2   0  198.58   52.19
 -15   2   0  178.58   42.50
  15   2   0  138.29   48.90
 -15   3   0  152.08   46.20
  15   3   0  193.58   48.80
  15  -3   0  188.98   47.90
  15   4   0  127.79   47.60
 -15   4   0  268.67   51.99
 -15   5   0  264.57   58.09
  15   5   0  163.68   52.99
 -15   6   0  162.28   59.19
 -15   7   0   35.80   50.69
  16   0   0  444.26   65.99
  16  -1   0  -36.50   39.20
  16   1   0   57.79   46.50
  16  -2   0  251.67   51.59
 -16   2   0  270.97   46.80
  16   2   0  153.88   52.49
  16  -3   0   16.20   41.70
  16   3   0   18.40   45.80
 -16   3   0   -8.50   38.90
 -16   4   0   82.89   47.50
  16   4   0   79.89   47.50
 -16   5   0  114.39   56.99
 -16   6   0  142.59   62.49
 -16   7   0  156.28   67.89
  17   0   0   50.89   45.10
  17   1   0   20.20   48.40
  17  -1   0   63.09   51.09
  17  -2   0  193.98   52.39
  17   2   0  123.49   57.99
  17   3   0  -59.89   45.80
  17  -3   0   33.90   45.90
  17   4   0  585.14   79.59
  17  -4   0  701.33   88.09
 -17   4   0  603.94   75.19
  17  -5   0   21.90   44.50
 -17   5   0   -6.20   45.10
 -17   6   0  429.66   84.39
  18   0   0   46.80   55.79
  18   1   0   38.60   53.09
  18  -1   0  -19.00   46.60
  18  -2   0   80.69   54.69
  18   2   0  -26.10   51.19
  18  -3   0  199.68   61.09
  18   3   0  107.89   56.89
  18   4   0   26.80   51.39
  18  -4   0   31.00   46.20
  18  -5   0  270.67   73.69
  19   0   0    3.40   57.39
  19  -1   0  260.97   69.39
  19   1   0  253.87   67.59
  19   2   0  -79.49   48.80
  19  -2   0  -14.40   49.60
  19   3   0  430.56   74.69
  19  -3   0  413.36   72.79
  19  -4   0   95.49   51.79
  19   4   0   10.40   60.19
  20   0   0  588.44   81.69
  20   1   0   47.90   60.29
  20  -1   0   13.70   52.79
  20  -2   0  603.54   99.49
  20   2   0  478.55   76.69
  20  -3   0  -36.30   48.60
  20   3   0  -28.60   56.09
  21   0   0   46.00   63.49
  21   1   0  127.89   70.89
  21  -1   0  202.98   76.39
   0   1   1   18.40   10.10
   0  -1  -1    0.60    9.20
   0   1  -1    1.60    9.00
   0  -1   1    2.70    8.90
   0  -2  -1    5.00   13.20
   0   2  -1   10.50   20.20
   0   2   1    0.90   21.70
   0   3  -1   12.30   23.20
   0   3   1   20.40   22.90
   0   4  -1   19.60   32.10
   0   4   1   22.20   27.60
   0   5   1   33.50   32.00
   0   5  -1   -8.30   37.20
   0   6   1   17.50   38.10
   0   6  -1   18.90   37.90
   0   7  -1   29.40   40.80
   0   7   1   98.09   42.90
   0   8   1   54.59   50.69
   0   8  -1   94.19   59.09
   0   9   1  278.57   99.79
   0   9  -1  185.18   80.39
   0  10   1   33.30   88.89
   0  10  -1    9.60   65.89
   1   0  -1    0.20    3.20
   1   0  -1    9.80    5.00
  -1   0   1   12.70    5.70
  -1   0   1    2.70    3.90
   1   1   1 3547.34  219.28
   1  -1  -1 3560.64  221.08
  -1  -1   1 3752.12  220.58
   1   1   1 3471.75  219.98
  -1   1  -1 3590.54  221.08
   1  -1   1 3748.12  221.18
  -1  -1  -1 4046.30  219.18
  -1   1   1 3528.75  221.08
   1   1  -1 3610.14  220.98
  -1  -1  -1 3609.44  220.08
  -1  -2   1  697.63   55.79
   1   2   1  658.23   51.29
   1   2   1  676.63   48.30
  -1   2  -1  727.73   54.09
  -1  -2  -1  772.82   50.09
   1   2  -1  796.12   52.69
  -1   2   1  731.13   54.09
  -1   3  -1  819.72   65.39
   1   3   1  930.31   65.99
   1   3  -1  777.62   63.59
  -1   3   1 1000.50   68.69
   1   3  -1  796.52   61.39
  -1   4  -1 1212.08   91.39
   1   4   1 1144.19   87.79
  -1   4   1 1099.29   87.19
   1   4  -1 1303.97   89.79
   1   5   1  376.46   50.59
  -1   5  -1  420.06   51.39
   1   5  -1  373.76   52.09
  -1   5   1  311.37   48.30
   1   6   1 1230.78  100.09
  -1   6  -1 1253.47  102.49
  -1   6   1 1436.16  106.89
   1   6  -1 1347.77  104.59
   1   7   1  289.77   56.49
  -1   7  -1  220.08   57.19
   1   7  -1  143.89   53.59
  -1   7   1  236.78   59.09
  -1   8  -1  215.68   60.59
   1   8   1  257.07   59.59
  -1   8   1  328.77   75.19
   1   8  -1  360.66   73.79
  -1   9  -1  122.09   82.39
   1   9   1  149.39   83.09
  -1   9   1  135.59   84.19
   1   9  -1   38.60   76.49
  -1  10  -1  685.43  102.69
   1  10   1  665.73  116.19
  -1  10   1  753.12  162.28
   1  10  -1  688.13  100.69
   2   0  -1 2374.56  143.49
   2   0   1 2437.26  142.59
  -2   0   1 2342.97  143.59
   2   0  -1 2400.36  144.39
  -2   0  -1 2315.87  142.49
  -2   0   1 2342.17  144.29
  -2   1  -1  -15.50   14.90
  -2  -1   1   10.20   11.40
   2   1   1    2.60    8.40
   2  -1  -1   -0.60   14.60
   2   1  -1   -2.20   12.50
   2   1  -1    0.30   11.20
   2  -1   1    1.00   12.30
  -2  -1  -1   14.10    8.70
  -2   1   1   -2.10   15.60
  -2   2  -1 3341.47  203.58
   2   2   1 3196.88  200.98
   2   2   1 3506.25  202.18
  -2   2   1 3427.76  203.88
  -2  -2  -1 3302.87  199.88
   2   2  -1 2970.80  202.58
   2   3   1   -8.50   22.10
  -2   3  -1    4.70   24.50
   2   3   1   -2.40   16.00
   2   3  -1  -10.10   19.40
  -2   3   1   -3.00   24.60
   2   4   1  468.85   49.80
   2   4   1  438.06   42.70
  -2   4  -1  627.24   58.99
   2   4  -1  476.95   45.20
   2   4  -1  522.15   52.59
  -2   4   1  510.95   55.99
  -2   5  -1  629.24   62.19
   2   5   1  499.15   57.59
  -2   5   1  558.34   60.29
   2   5  -1  507.85   57.79
   2   5  -1  502.45   49.80
  -2   6  -1  727.33   74.29
   2   6   1  722.23   73.69
  -2   6   1  756.82   76.79
   2   6  -1  562.94   67.59
  -2   7  -1  268.67   55.79
   2   7   1  270.87   56.69
  -2   7   1  295.57   56.09
   2   7  -1  269.77   56.19
  -2   8  -1  188.28   67.59
   2   8   1  114.19   54.99
   2   8  -1   18.10   59.79
  -2   8   1  168.78   63.89
  -2   9  -1  523.45   98.79
   2   9   1  396.36   86.79
  -2   9   1  363.66   92.59
   2   9  -1  438.86   96.39
   2  10   1  131.09   88.89
  -2  10  -1   48.60   69.99
   2  10  -1   -3.60  103.59
   3   0  -1    9.00   11.70
  -3   0  -1   10.90    9.00
   3   0  -1   -7.40   13.20
  -3   0   1   -2.50   12.00
   3   0   1    3.30    8.80
   3   1   1 1433.16   91.99
  -3  -1   1 1439.36   93.79
   3   1   1 1432.36   93.39
  -3   1  -1 1505.85   95.39
  -3  -1  -1 1523.65   93.69
   3   1  -1 1571.04   94.79
   3   1  -1 1648.54   95.09
  -3   1   1 1442.46   95.79
   3   2   1 2143.69  119.39
  -3   2  -1 1753.82  122.89
  -3  -2  -1 1771.12  117.59
   3   2  -1 1870.71  121.09
  -3   2   1 1988.20  123.79
   3   3   1 1565.04  103.99
  -3   3  -1 1583.94  106.29
   3   3   1 1473.75  101.79
  -3   3   1 1730.73  108.49
   3   3  -1 1535.15  105.29
   3   4   1  612.14   52.29
  -3   4  -1  385.36   52.69
   3   4   1  434.66   42.80
   3   4  -1  394.56   47.60
  -3   4   1  602.44   56.19
   3   4  -1  413.76   43.90
   3   5   1  413.56   39.70
  -3   5  -1  336.97   50.89
   3   5   1  285.87   43.40
  -3   5   1  373.36   54.19
   3   5  -1  349.17   47.60
   3   5  -1  367.96   41.40
   3   6   1  769.12   74.89
  -3   6  -1  697.33   75.79
   3   6  -1  858.81   79.69
  -3   6   1  726.63   75.79
   3   7   1  208.78   49.30
  -3   7  -1  132.59   48.30
  -3   7   1   70.29   50.19
   3   7  -1   95.49   43.10
  -3   8  -1 1480.65  116.59
   3   8   1 1095.09  107.79
  -3   8   1 1192.58  113.39
  -3   9  -1  146.29   64.09
   3   9   1  103.79   71.89
   3   9  -1  -67.59   62.19
  -3   9   1   64.69   72.69
   3  10   1  636.24  124.59
  -3  10  -1  647.54  103.99
   3  10  -1  737.73  127.09
  -3  10   1  465.25  141.09
  -4   0   1  127.39   18.60
   4   0  -1  105.49   20.90
   4   0   1  130.49   15.30
  -4   0  -1  130.99   15.80
   4   0  -1  108.59   17.90
   4   1   1    6.50   14.70
   4   1   1    7.40   14.70
  -4   1  -1  -19.00   17.00
  -4  -1   1   31.60   15.70
  -4   1   1   12.70   19.00
   4   1  -1   37.00   16.30
   4   1  -1  -36.70   18.40
   4   2   1  542.65   39.80
  -4   2  -1  505.85   46.40
  -4   2   1  475.05   44.00
   4   2  -1  473.95   43.10
   4   3   1  416.96   40.00
  -4   3  -1  395.36   43.60
   4   3   1  395.16   39.60
  -4   3   1  373.06   43.90
   4   3  -1  460.95   44.00
  -4   4  -1 1883.81  133.19
   4   4   1 2017.70  126.99
   4   4   1 1875.41  127.59
  -4   4   1 1904.61  131.59
   4   4  -1 1979.40  129.79
   4   5   1  214.78   39.20
  -4   5  -1  214.48   41.70
   4   5   1  145.89   29.00
   4   5  -1  229.48   36.20
  -4   5   1  157.38   40.10
   4   5  -1  227.88   39.90
  -4   6  -1  332.77   57.09
   4   6   1  360.76   51.89
   4   6   1  432.46   45.30
   4   6  -1  402.56   54.89
  -4   6   1  345.77   54.49
   4   6  -1  387.76   47.40
  -4   7  -1 1086.69   96.39
   4   7   1 1047.00   92.99
  -4   7   1  904.71   93.79
   4   7  -1 1078.99   94.69
   4   8   1   46.80   55.09
  -4   8  -1  107.59   63.59
   4   8  -1  163.78   57.59
  -4   8   1  135.99   66.09
   4   9   1  731.03  121.09
  -4   9  -1  563.74  107.19
  -4   9   1  609.44   90.49
   4   9  -1  460.65   90.89
   4  10   1   62.89   78.59
  -4  10  -1  135.19  132.19
   4  10  -1  100.49   83.69
  -4  10   1   34.00   71.59
   5   0   1   -0.20   12.70
   5   0  -1  -22.90   19.40
  -5   0   1   -7.40   15.30
  -5   0  -1   -7.20   12.60
  -5   1  -1  950.90   67.19
   5   1   1 1013.40   67.39
  -5  -1   1  999.30   66.29
   5   1   1  985.20   63.39
  -5   1   1  966.70   67.29
   5   1  -1  906.21   66.89
  -5  -1  -1  979.00   62.69
   5   1  -1 1027.70   67.49
   5   2   1  484.05   36.20
  -5   2  -1  400.76   42.30
   5   2  -1  394.66   37.70
  -5   2   1  382.06   39.60
  -5   3  -1 1222.08   85.49
   5   3   1 1129.39   80.69
   5   3  -1 1178.48   83.99
  -5   3   1 1192.18   87.59
   5   4   1  763.82   61.19
   5   4   1  699.93   63.79
  -5   4  -1  757.02   65.59
   5   4  -1  733.03   69.09
  -5   4   1  716.03   65.19
  -5   5  -1   92.59   36.80
   5   5   1   63.29   28.50
   5   5   1   79.39   31.30
   5   5  -1   80.19   32.60
   5   5  -1   65.19   32.00
  -5   5   1   94.09   36.70
  -5   6  -1  431.06   63.59
   5   6   1  450.25   55.29
   5   6   1  403.16   46.70
   5   6  -1  404.86   50.19
  -5   6   1  468.05   62.89
   5   6  -1  502.55   58.09
   5   7   1   81.09   42.60
  -5   7  -1   84.59   51.69
   5   7  -1  128.79   48.70
   5   7  -1  113.89   40.60
  -5   7   1  101.99   47.90
   5   8   1  541.15   74.49
  -5   8  -1  403.76   72.49
  -5   8   1  503.85   75.89
   5   8  -1  600.24   77.79
   5   9   1   92.29   61.79
  -5   9  -1   45.60   60.69
   5   9  -1   93.79   69.29
  -5   9   1    2.30   79.49
   5  10   1  418.36   93.09
   5  10  -1  391.76   93.99
  -5  10   1  416.66   89.89
  -6   0   1 4404.76  265.47
  -6   0  -1 4360.16  264.17
   6   0  -1 4296.47  268.07
  -6   1  -1   10.40   17.70
   6   1   1   17.20   13.50
   6   1   1    9.80   18.50
  -6  -1   1   23.60   18.70
   6   1  -1   25.40   18.40
  -6  -1  -1   16.80   13.90
  -6   1   1   -3.50   19.30
   6   2   1 4584.14  286.57
  -6   2  -1 4785.52  289.27
  -6   2   1 4704.83  289.37
   6   2  -1 4705.73  287.87
   6   3   1  798.42   60.49
  -6   3  -1  758.92   66.39
  -6   3   1  719.03   63.59
   6   3  -1  851.01   63.99
  -6   4  -1 1329.57  101.49
   6   4   1 1389.36  100.99
   6   4   1 1480.25   96.69
  -6   4   1 1405.26  102.09
   6   4  -1 1385.36  102.79
   6   5   1  503.55   52.09
  -6   5  -1  550.24   62.59
   6   5   1  457.85   49.60
   6   5  -1  498.95   52.49
   6   5  -1  399.26   53.49
  -6   5   1  385.46   56.19
   6   6   1  305.67   43.70
  -6   6  -1  323.87   53.99
   6   6   1  307.67   48.40
   6   6  -1  347.27   48.10
  -6   6   1  364.26   58.29
   6   6  -1  359.36   52.49
  -6   7  -1  419.96   67.59
   6   7   1  272.27   46.40
   6   7   1  329.77   54.09
  -6   7   1  214.88   54.39
   6   7  -1  305.67   49.90
   6   7  -1  357.56   55.89
   6   8   1   61.49   60.49
  -6   8  -1  -48.10   46.40
   6   8  -1   23.60   51.29
  -6   8   1  104.19   59.89
   6   9   1  838.52  104.69
  -6   9  -1  612.14  123.29
   6   9  -1  492.35   98.99
  -6   9   1  638.94   92.99
   6  10   1    5.20   79.39
  -6  10  -1  -42.80   68.79
   6  10  -1   71.19   78.59
  -7   0  -1   32.70   15.80
  -7   0   1  -15.60   17.30
   7   0  -1    9.50   23.60
  -7  -1   1  628.04   50.19
   7   1   1  708.13   52.79
   7   1   1  701.23   44.10
  -7   1  -1  543.25   48.50
  -7  -1  -1  544.85   45.30
   7   1  -1  544.75   52.19
  -7   1   1  672.13   49.99
  -7   2  -1  211.68   32.60
   7   2   1  230.98   29.60
  -7   2   1  257.97   34.90
   7   2  -1  203.58   32.00
   7   3   1  801.52   60.39
  -7   3  -1  656.93   64.69
  -7   3   1  734.83   62.19
   7   3  -1  768.12   63.09
  -7   4  -1   64.89   31.10
   7   4   1   88.09   25.60
   7   4   1   63.89   29.80
  -7   4   1   56.69   33.40
   7   4  -1   49.10   31.20
   7   5   1  439.96   53.79
   7   5   1  549.85   52.29
  -7   5  -1  386.16   54.99
  -7   5   1  407.76   55.19
   7   5  -1  506.35   51.59
   7   5  -1  450.35   58.39
   7   6   1  258.17   44.70
   7   6   1  121.69   38.90
  -7   6  -1  111.79   42.60
   7   6  -1  169.78   43.20
  -7   6   1  151.28   49.00
   7   6  -1  222.18   45.00
  -7   7  -1  244.18   58.89
   7   7   1  127.19   44.30
   7   7  -1  150.98   45.50
   7   7  -1  169.28   46.00
  -7   7   1  187.18   51.99
  -7   8  -1  278.97   71.39
   7   8   1  330.47   59.99
  -7   8   1  325.67   74.49
   7   8  -1  337.27   61.19
  -7   9  -1  -37.30   55.19
   7   9   1   14.80   73.39
   7   9  -1   69.99   61.89
  -7   9   1   82.59   71.99
   7  10   1  139.99   74.39
  -7  10  -1  318.27  119.39
   7  10  -1   87.69  103.79
  -7  10   1  271.97   84.19
  -8   0   1  262.37   29.80
  -8   0  -1  260.07   28.00
   8   0  -1  216.78   36.10
   8   0   1  238.58   34.10
   8   1   1   -3.20   24.10
  -8  -1   1   -3.20   21.30
  -8   1  -1   -4.40   19.70
  -8  -1  -1   -1.30   16.70
   8   1  -1  -18.50   21.40
  -8   1   1    2.00   21.00
  -8   2  -1  100.79   28.00
   8   2   1   58.69   24.10
  -8   2   1   62.39   25.40
   8   2  -1  127.99   29.00
   8   3   1  123.19   27.50
  -8   3  -1   52.69   29.80
   8   3  -1   88.99   28.70
  -8   3   1   46.90   31.00
   8   4   1  284.17   39.10
  -8   4  -1  276.97   43.60
  -8   4   1  232.18   44.20
   8   4  -1  269.67   40.90
  -8   5  -1  164.58   39.20
   8   5   1  109.89   39.80
   8   5   1  130.09   31.90
   8   5  -1   41.80   41.20
  -8   5   1  116.59   41.40
   8   6   1  316.07   50.49
  -8   6  -1  327.07   57.59
   8   6   1  305.97   46.20
   8   6  -1  229.78   51.89
   8   6  -1  257.27   44.20
  -8   6   1  174.48   46.20
  -8   7  -1  439.06   72.49
   8   7   1  375.16   60.69
   8   7  -1  331.67   70.69
  -8   7   1  463.15   72.79
   8   7  -1  432.96   62.29
  -8   8  -1  130.39   62.29
   8   8   1   92.19   48.10
  -8   8   1  129.19   62.29
   8   8  -1  114.69   50.19
   8   9   1  363.86   93.19
  -8   9  -1  432.66  108.79
   8   9  -1  379.16   72.49
  -8   9   1  229.98   71.39
  -8  10  -1  -93.69   65.59
   9   0  -1  -61.39   22.40
   9   0   1   13.10   28.10
  -9   0  -1   -2.90   17.90
  -9   0   1   -7.40   19.10
  -9  -1   1  614.84   50.69
  -9   1  -1  564.44   49.20
   9   1   1  607.74   51.39
   9  -1  -1  570.64   55.19
   9   1  -1  609.94   55.39
  -9   1   1  499.15   49.50
  -9  -1  -1  533.95   45.10
  -9   2  -1   75.79   27.30
   9   2   1   51.29   26.30
   9   2  -1  110.69   29.40
  -9   2   1   92.79   28.70
  -9   3  -1  362.66   47.20
   9   3   1  412.86   44.10
   9   3  -1  351.36   43.70
  -9   3   1  541.35   52.49
  -9   4  -1  316.77   48.60
   9   4   1  347.67   43.90
   9   4  -1  310.57   44.70
  -9   4   1  457.55   53.49
   9   5   1  370.96   53.49
  -9   5  -1  504.55   62.59
   9   5   1  513.05   49.80
  -9   5   1  405.26   56.59
   9   5  -1  407.46   57.19
   9   6   1  508.65   63.29
  -9   6  -1  345.37   57.29
   9   6   1  465.55   63.49
  -9   6   1  421.26   59.69
   9   6  -1  480.95   54.89
   9   6  -1  386.56   64.09
   9   7   1  114.29   43.00
  -9   7  -1   31.30   44.80
   9   7  -1  111.89   45.80
  -9   7   1  172.88   49.50
   9   8   1  669.43   84.09
  -9   8  -1  553.94   94.19
   9   8  -1  543.85   71.89
  -9   8   1  573.74   77.99
  -9   9  -1    4.00   75.09
  -9   9   1 -107.09   58.59
 -10   0   1   32.90   21.20
  10   0  -1   35.60   26.80
 -10   0  -1   -3.20   18.60
  10   0   1  -69.19   22.40
 -10  -1   1  -12.00   22.60
  10   1   1   53.89   27.90
  10  -1  -1    9.60   27.10
 -10   1  -1   36.20   22.60
 -10   1   1   31.50   22.70
 -10  -1  -1   20.30   18.70
  10   1  -1   19.80   24.90
 -10  -2   1   20.10   19.10
  10   2   1   27.20   25.80
 -10   2  -1   67.59   27.10
 -10   2   1   37.60   27.70
  10   2  -1  127.59   30.60
  10   3   1   40.10   28.10
 -10   3  -1    4.10   29.20
 -10   3   1   35.40   29.20
  10   3  -1   48.90   29.60
  10   4   1   51.79   32.60
 -10   4  -1  121.99   37.90
 -10   4   1  120.29   37.50
  10   4  -1  141.59   36.00
  10   5   1  118.79   40.80
  10   5   1   30.10   32.70
 -10   5  -1  142.09   42.30
 -10   5   1  142.59   42.00
  10   5  -1   38.10   41.10
  10   6   1  158.98   52.49
 -10   6  -1  167.88   49.90
  10   6   1  104.59   39.80
  10   6  -1   60.99   53.89
  10   6  -1   98.39   45.20
 -10   6   1   79.99   48.30
 -10   7  -1   14.00   42.40
  10   7   1   59.39   43.40
 -10   7   1   10.40   42.80
  10   7  -1   78.09   41.60
 -10   8  -1  132.59   67.29
 -10   8   1   49.20   49.40
 -10   9  -1  171.58   62.09
 -10   9   1  219.18   88.09
 -11   0   1   16.20   22.10
  11   0  -1   27.70   29.60
 -11   0  -1   35.10   20.60
  11   0   1  -14.80   28.20
 -11  -1   1  913.01   69.79
  11  -1  -1  874.81   75.59
 -11   1  -1  874.51   67.89
  11   1   1  933.81   75.19
 -11  -1  -1  874.41   65.39
  11   1  -1  976.30   74.39
 -11   1   1  946.61   71.09
 -11  -2   1  504.15   46.20
  11   2   1  551.14   55.69
 -11   2  -1  598.04   56.39
  11   2  -1  727.83   61.79
 -11   2   1  527.35   54.59
 -11   3  -1  718.83   69.59
  11   3   1  793.42   69.09
 -11   3   1  820.62   70.19
  11   3  -1  846.62   71.79
  11   4   1 1100.79   84.29
 -11   4  -1 1168.28   89.69
 -11   4   1  874.51   86.19
  11   4  -1 1052.39   87.19
  11   5   1  296.17   44.30
  11   5   1  304.37   49.90
 -11   5  -1  300.77   48.20
 -11   5   1  288.37   55.79
  11   5  -1  305.67   53.09
 -11   6  -1  626.24   76.59
 -11   6   1  564.94   80.29
  11   6  -1  744.63   79.19
  11   6  -1  598.34   79.39
 -11   7  -1   77.49   57.89
 -11   7   1  116.29   48.50
 -11   8  -1  444.56   95.69
 -11   8   1  301.27   64.29
 -11   9  -1   -7.80   54.29
 -11   9   1   -5.10   91.49
 -12   0  -1 1149.39   87.39
 -12   0   1 1316.77   90.79
  12   0  -1 1372.26   99.99
  12   0   1 1275.37   95.79
  12   1   1   92.79   30.00
  12  -1  -1   71.39   35.90
 -12   1  -1   47.80   24.60
 -12  -1   1  103.69   28.40
 -12   1   1   55.29   27.80
  12  -1   1   40.30   30.80
  12   1  -1    5.40   33.80
 -12  -1  -1   84.39   23.10
 -12  -2   1  333.97   36.80
  12   2   1  319.47   45.50
  12  -2  -1  431.16   51.59
 -12   2  -1  321.17   46.20
  12   2  -1  381.96   46.80
 -12   2   1  388.76   46.70
  12   3   1  305.77   45.10
 -12   3  -1  252.57   43.50
 -12   3   1  249.68   48.10
  12   3  -1  341.67   48.10
  12   4   1  331.97   48.80
 -12   4  -1  305.07   53.19
 -12   4   1  286.97   48.50
  12   4  -1  391.06   53.69
 -12   5  -1  240.38   48.80
  12   5   1  214.88   48.00
 -12   5   1   72.39   39.30
  12   5  -1  219.98   50.49
 -12   6  -1   61.09   50.59
 -12   6   1   11.90   43.30
  12   6  -1   86.69   51.69
 -12   7  -1  419.86   69.29
 -12   7   1   88.79   54.19
 -12   8  -1  112.89   72.19
 -12   8   1   32.20   50.49
 -13   0  -1   15.20   23.50
 -13   0   1  -18.50   25.30
  13   0   1  -10.40   30.30
  13   0  -1  -33.30   34.60
  13  -1  -1  316.87   48.90
 -13  -1   1  433.06   44.60
 -13   1  -1  323.27   43.70
  13   1   1  422.26   51.49
  13   1  -1  343.77   49.50
 -13   1   1  427.96   48.20
  13  -1   1  406.76   52.79
 -13  -1  -1  393.66   39.80
  13   2   1  105.09   33.70
  13  -2  -1  150.28   42.80
 -13  -2   1   97.89   25.60
 -13   2  -1  122.49   35.60
 -13   2   1  147.49   35.90
  13   2  -1   83.09   36.00
 -13   3  -1  623.04   63.79
  13   3   1  606.84   64.09
 -13   3   1  539.15   63.59
  13   3  -1  602.04   66.29
 -13   4  -1  149.39   44.20
  13   4   1  186.78   44.30
 -13   4   1  254.17   50.19
  13   4  -1  191.48   46.50
 -13   5  -1  374.06   61.69
  13   5   1  370.66   56.69
 -13   5   1  405.36   61.09
  13   5  -1  326.77   57.29
 -13   6  -1  268.57   60.09
 -13   6   1  235.48   63.19
 -13   7  -1   67.89   47.30
 -13   7   1   27.80   63.89
 -13   8  -1  309.87   82.79
 -13   8   1  141.89   57.29
 -14   0   1  808.32   76.19
  14   0  -1 1059.79   91.19
 -14   0  -1  982.40   75.39
  14   0   1 1143.79   91.19
 -14  -1   1   75.39   33.00
  14  -1  -1   94.29   40.80
 -14   1  -1   -4.40   26.10
  14   1   1   28.20   36.50
  14  -1   1   32.80   38.20
  14   1  -1  -26.70   33.60
 -14   1   1   23.70   29.80
  14   2   1 1050.99   89.19
 -14   2  -1 1077.39   85.69
  14  -2  -1 1023.30   90.09
 -14   2   1  987.20   83.39
  14   2  -1  890.11   90.29
  14  -2   1 1037.80   90.09
  14   3   1  -60.49   36.60
 -14   3  -1   24.40   36.30
  14  -3  -1    0.00   36.10
 -14   3   1   28.30   36.00
  14   3  -1  -11.10   40.00
  14   4   1  834.52   79.29
 -14   4  -1  823.92   77.79
 -14   4   1  803.52   84.79
  14   4  -1  694.73   77.89
 -14   5  -1  145.89   49.10
  14   5   1  256.87   50.19
 -14   5   1  170.98   51.19
  14   5  -1   31.80   48.10
 -14   6  -1  394.66   66.49
 -14   6   1  251.67   58.19
 -14   7  -1  114.79   66.39
 -14   7   1   58.49   59.09
 -14   8  -1  -16.30   56.99
 -14   8   1  -42.20   54.99
  15   0   1    8.30   36.30
  15   0  -1  -17.20   36.70
  15  -1  -1  634.74   68.49
  15   1   1  503.35   63.79
 -15   1  -1  569.04   57.79
 -15   1   1  519.95   58.69
  15  -1   1  508.85   65.59
  15   1  -1  518.95   68.19
  15  -2  -1   65.19   40.00
  15   2   1  137.89   40.20
 -15   2  -1  132.69   37.90
 -15   2   1  191.78   40.80
  15   2  -1   35.70   46.60
  15  -2   1  150.08   46.30
 -15   3  -1  110.69   42.20
  15  -3  -1  172.88   51.69
  15   3   1  132.89   48.20
 -15   3   1  179.78   48.30
  15   3  -1  147.69   48.80
  15   4   1  115.79   49.10
 -15   4  -1  156.88   49.30
  15   4  -1   92.79   47.00
 -15   4   1  159.28   49.80
 -15   5  -1  209.58   54.29
  15   5   1  239.68   61.29
 -15   5   1  123.39   51.09
  15   5  -1  112.89   51.49
 -15   6  -1   88.99   47.60
 -15   6   1   98.49   58.29
 -15   7  -1  -53.19   54.29
 -15   7   1  104.29   52.79
  16   0   1 1024.80  101.09
  16   0  -1 1108.89   97.79
  16   1   1  117.09   44.80
  16  -1  -1   41.10   47.20
  16   1  -1  156.28   51.39
  16  -1   1   68.29   50.89
  16   2   1  324.47   60.69
  16  -2  -1  462.35   65.69
 -16   2   1  367.96   53.59
  16  -2   1  323.17   57.99
  16   2  -1  229.68   54.09
  16   3   1  178.48   52.89
 -16   3  -1  303.57   51.59
  16  -3  -1  282.97   55.69
  16  -3   1  220.88   51.39
 -16   3   1  114.29   46.60
  16   3  -1  186.48   54.49
  16  -4  -1  237.68   54.49
 -16   4  -1  186.28   58.19
  16   4   1  108.69   49.99
 -16   4   1  210.58   53.49
  16   4  -1  302.07   57.29
 -16   5  -1  290.97   62.79
 -16   5   1  370.46   68.09
  16   5  -1  325.67   69.39
 -16   6  -1  151.18   57.69
 -16   6   1  152.98   56.69
 -16   7  -1  175.28   65.59
 -16   7   1  111.69   66.09
  17   0   1  -40.10   40.40
  17   0  -1   22.60   44.80
  17  -1  -1  396.56   62.09
  17   1   1  322.37   61.09
  17   1  -1  413.26   67.19
  17  -1   1  295.97   65.19
  17  -2  -1  152.98   50.19
  17   2   1   86.29   52.89
  17  -2   1  132.09   54.39
  17   2  -1   91.99   55.19
  17  -3  -1   52.09   44.40
  17   3   1  105.49   51.89
 -17   3   1  -20.50   45.70
  17   3  -1  105.59   53.39
  17  -3   1  251.17   60.29
  17  -4  -1  236.68   54.59
  17   4   1  191.58   54.39
 -17   4  -1  277.07   54.59
  17  -4   1  158.08   59.39
 -17   4   1  285.37   55.69
  17   4  -1  142.09   58.99
 -17   5  -1   45.10   54.19
  17  -5  -1   86.79   51.89
 -17   5   1   35.40   46.90
 -17   6  -1  245.28   67.29
  17  -6  -1  193.58   55.69
 -17   6   1  203.18   66.99
  18   0   1  266.77   59.59
  18   0  -1  351.66   74.59
  18  -1  -1   64.39   51.69
  18   1   1   59.19   53.09
  18   1  -1   49.20   52.09
  18  -1   1   76.79   49.70
  18  -2  -1  384.46   73.29
  18   2   1  296.77   68.19
  18   2  -1  421.36   72.59
  18  -2   1  350.46   65.29
  18   3   1  -58.49   53.59
  18  -3  -1   62.79   57.79
  18  -3   1  136.89   57.49
  18   3  -1   30.20   53.29
  18   4   1   66.29   52.89
  18  -4  -1  224.08   63.19
  18  -4   1  170.18   56.29
  18   4  -1  125.49   58.19
  18  -5  -1   59.29   48.50
 -18   5   1   46.30   50.19
  18  -5   1   64.49   59.69
  19   0   1  102.19   60.99
  19   0  -1   11.00   55.69
  19   1   1  202.28   62.99
  19  -1  -1  206.38   70.99
  19   1  -1  167.48   63.09
  19  -1   1  179.48   65.89
  19   2   1 -144.39   46.00
  19  -2  -1   68.19   52.39
  19   2  -1  -76.39   47.30
  19  -2   1   30.50   49.80
  19  -3  -1  221.28   70.19
  19   3   1  116.39   60.59
  19   3  -1  111.69   63.09
  19  -3   1  248.28   61.69
  19  -4  -1  -18.00   46.40
  19   4  -1  -97.69   49.70
  19  -4   1   24.90   49.40
  20   0   1   93.19   55.39
  20   0  -1   46.70   54.29
  20  -1  -1   29.60   54.79
  20   1   1   38.50   58.79
  20   1  -1   77.99   66.19
  20  -1   1   40.60   55.19
  20   2   1  -15.00   56.59
  20  -2  -1   18.10   62.79
  20  -2   1  125.19   73.59
  20   2  -1  -18.10   51.89
  20  -3  -1   33.40   54.29
  20   3   1  -25.00   55.79
  20   3  -1  -12.80   59.79
  20  -3   1   67.39   54.79
  21   0   1   21.80   63.69
  21   0  -1    2.00   63.79
  21  -1  -1   83.29   71.19
  21   1   1  162.58   59.89
  21   1  -1   40.00   68.39
  21  -1   1   43.50   68.29
   0  -1  -2  538.05   36.80
   0   1   2  518.25   36.70
   0  -1   2  523.55   37.00
   0   1  -2  517.25   36.40
   0   2  -2 1776.02  117.19
   0   2   2 1944.51  118.79
   0   3  -2 1059.59   76.99
   0   3   2 1081.19   77.99
   0   4   2   40.40   31.80
   0   4  -2   55.99   33.70
   0   5  -2 3327.07  213.78
   0   5   2 3262.07  213.98
   0   6  -2  194.08   43.10
   0   6   2   66.59   37.80
   0   7  -2 2434.66  171.08
   0   7   2 2423.56  173.08
   0   8  -2   41.20   51.49
   0   8   2   28.80   57.69
   0   9   2 1493.65  134.99
   0   9  -2 1435.86  132.49
   0  10  -2  -61.79   90.99
   0  10   2   96.89   66.99
   1   0  -2   -0.70    6.30
  -1   0   2    8.50    7.80
  -1   0   2   -4.50    5.20
   1   0  -2    5.60    7.30
  -1   0  -2    1.20    4.40
  -1  -1   2 1481.35   91.89
   1  -1  -2 1602.34   92.69
   1   1   2 1443.26   90.59
   1   1  -2 1484.35   93.29
  -1  -1  -2 1373.76   90.29
  -1   1   2 1454.15   91.99
   1   2   2    2.70   19.00
  -1   2  -2   42.30   21.30
  -1  -2  -2   56.99   13.70
  -1   2   2   23.30   21.20
   1   2  -2   76.49   20.80
   1   3   2  538.45   48.00
  -1   3  -2  582.54   51.79
  -1   3   2  625.84   54.49
   1   3  -2  615.14   48.50
  -1   4  -2  724.43   64.89
   1   4   2  665.53   56.99
  -1   4   2  609.74   58.39
   1   4  -2  592.84   55.59
   1   4  -2  638.24   62.09
  -1   5  -2  537.35   60.09
   1   5   2  468.25   57.69
  -1   5   2  473.85   59.39
   1   5  -2  556.94   60.89
   1   6   2 1225.08   96.99
  -1   6  -2 1110.39   95.29
   1   6  -2 1204.18   98.79
  -1   6   2 1212.48   99.79
   1   7   2  208.78   54.09
  -1   7  -2  242.98   57.99
  -1   7   2  174.38   50.59
   1   7  -2  254.47   56.59
   1   8   2  415.46   74.59
  -1   8  -2  384.66   77.59
   1   8  -2  412.36   80.59
  -1   8   2  242.48   63.19
   1   9   2   11.80   56.19
  -1   9  -2   40.70   60.99
   1   9  -2   63.39   70.99
  -1   9   2  100.19   62.99
  -1  10  -2  960.60  154.48
   1  10   2 1064.59  151.78
   1  10  -2  827.52  150.38
  -1  10   2 1024.80  119.79
   2   0  -2 8552.24  515.95
   2   0  -2 8744.43  515.75
  -2   0  -2 8629.44  514.05
  -2   0   2 8372.16  515.65
  -2   0   2 8692.23  516.05
   2   1   2  176.68   15.40
  -2  -1   2  190.38   20.20
   2   1   2  167.98   14.40
  -2   1  -2  157.38   19.80
  -2   1   2  151.08   20.40
   2   1  -2  186.48   21.00
  -2  -1  -2  156.48   14.40
   2  -1   2  185.58   21.30
   2   1  -2  174.98   20.00
   2   2   2 9203.88  542.25
   2   2   2 8952.30  540.55
  -2   2  -2 9336.57  544.35
  -2  -2  -2 9188.78  540.05
  -2   2   2 9425.26  544.55
   2   2  -2 7937.61  543.45
  -2   3  -2  230.68   36.20
   2   3   2  199.28   30.10
   2   3   2  200.58   21.50
   2   3  -2  199.08   29.30
  -2  -3  -2  140.39   24.70
  -2   3   2  234.48   32.90
   2   4   2 2684.23  168.88
  -2   4  -2 2586.14  172.28
   2   4  -2 2633.34  167.08
  -2   4   2 2623.24  171.78
   2   4  -2 2543.05  170.18
  -2   5  -2   28.40   34.50
   2   5   2   73.79   33.30
   2   5  -2   60.09   35.60
  -2   5   2   74.89   38.90
   2   5  -2   -6.80   26.10
  -2   6  -2  816.92   79.89
   2   6   2  900.21   78.49
  -2   6   2  945.51   85.29
   2   6  -2  920.01   82.69
   2   7   2   12.50   43.30
  -2   7  -2   77.49   49.40
   2   7  -2   24.00   45.00
  -2   7   2   86.19   48.70
   2   8   2  156.68   60.79
  -2   8  -2  287.47   63.89
   2   8  -2  192.88   65.49
  -2   8   2  234.38   61.59
   2   9   2  117.69   71.29
  -2   9  -2  159.28   81.99
  -2   9   2  180.38   67.19
   2   9  -2  120.89   68.99
   2  10   2   88.79   97.19
  -2  10  -2  -66.79  109.29
   2  10  -2   -4.80   65.99
  -2  10   2   29.30   72.19
  -3   0   2    0.10   14.30
  -3   0  -2  -18.40    8.30
   3   0   2   -5.00    8.10
   3   0  -2  -12.00   15.70
   3   0  -2  -12.90   13.60
  -3  -1   2 2892.11  167.18
  -3   1  -2 2527.85  167.28
   3   1   2 2706.93  165.48
  -3   1   2 2612.34  167.38
   3   1  -2 2673.53  167.38
   3   1  -2 2902.61  168.08
   3   2   2  995.50   62.69
  -3   2  -2  981.60   69.49
   3   2   2  900.21   64.29
  -3  -2  -2  946.31   61.59
  -3   2   2  917.41   69.59
   3   2  -2 1009.80   68.09
   3   3   2 3487.25  208.48
  -3   3  -2 3568.04  214.38
   3   3   2 3337.67  210.18
   3   3  -2 3229.48  212.68
  -3   3   2 3340.47  213.18
  -3   4  -2   49.20   30.40
   3   4   2   53.49   27.80
   3   4   2   74.99   20.70
   3   4  -2   94.99   29.10
  -3   4   2   72.89   32.00
  -3   5  -2  790.82   74.59
   3   5   2  882.71   69.99
  -3   5   2  761.22   72.19
   3   5  -2  860.21   72.69
   3   5  -2  688.13   66.69
  -3   6  -2   38.90   38.20
   3   6   2   68.39   39.40
   3   6  -2  143.19   36.00
   3   6  -2  114.89   38.20
  -3   6   2  183.18   45.30
   3   7   2  504.95   65.09
  -3   7  -2  474.15   65.29
  -3   7   2  390.66   66.39
   3   7  -2  428.16   61.69
  -3   8  -2  340.27   73.59
   3   8   2  200.38   60.39
  -3   8   2  436.96   76.89
   3   8  -2  332.37   69.39
  -3   9  -2   52.19   81.89
   3   9   2   84.59   70.39
   3   9  -2  -17.60   55.19
  -3   9   2   38.60   60.09
  -3  10  -2  214.98   81.59
   3  10   2  272.47   95.29
   3  10  -2  254.97  130.59
  -3  10   2  209.98   77.89
  -4   0  -2   11.10   10.60
   4   0  -2    0.30   18.80
   4   0   2   10.50   10.40
  -4   0   2   18.50   17.40
   4   1   2  512.45   37.80
  -4   1  -2  452.75   39.30
  -4  -1   2  515.45   41.10
   4   1   2  477.05   34.80
   4   1  -2  528.65   42.00
  -4   1   2  507.95   39.70
  -4   2  -2  292.97   33.30
   4   2   2  328.37   28.40
   4   2  -2  287.37   31.60
  -4   2   2  321.87   34.70
   4   3   2 1353.96   95.99
  -4   3  -2 1405.96  101.69
   4   3   2 1505.85   96.49
  -4   3   2 1652.43  103.39
   4   3  -2 1402.26  101.79
  -4   4  -2  362.96   48.00
   4   4   2  431.56   43.80
   4   4   2  434.76   39.90
   4   4  -2  436.26   48.30
  -4   4   2  348.97   47.30
  -4   5  -2  200.88   43.40
   4   5   2  240.48   32.80
   4   5   2  361.06   44.50
  -4   5   2  253.27   45.00
   4   5  -2  372.86   45.90
   4   5  -2  291.57   42.10
   4   6   2   39.80   36.20
  -4   6  -2  131.39   43.90
  -4   6   2   -7.00   34.90
   4   6  -2   41.60   32.70
   4   6  -2   61.89   40.30
   4   7   2   54.49   44.10
  -4   7  -2  118.99   47.00
   4   7  -2   71.69   45.20
  -4   7   2   53.59   44.10
  -4   8  -2   12.00   48.70
   4   8   2   62.79   50.69
   4   8  -2  -18.40   53.09
  -4   8   2   -2.70   49.20
   4   9   2  139.39   64.79
  -4   9  -2  266.47   72.09
  -4   9   2  280.07   95.09
   4   9  -2  449.95   92.79
  -4  10  -2   52.59   72.99
   4  10   2   35.90   84.99
   4  10  -2   16.00   80.29
  -4  10   2  -53.69   64.79
  -5   0   2  -20.50   15.90
   5   0  -2    4.50   21.10
  -5   0  -2   -9.20   11.60
   5   0   2    0.50   11.80
  -5  -1   2 1715.23  110.09
   5   1   2 1771.02  105.29
   5   1   2 1712.63  109.59
  -5   1  -2 1670.23  109.69
  -5   1   2 1678.13  110.69
   5   1  -2 1757.32  110.69
  -5   2  -2  336.37   37.30
   5   2   2  292.07   27.70
   5   2   2  358.96   30.60
  -5   2   2  246.78   35.10
   5   2  -2  344.47   34.50
   5   3   2 1334.17   93.09
   5   3   2 1454.55   94.09
  -5   3  -2 1470.95   99.09
  -5   3   2 1448.26  100.89
   5   3  -2 1413.96   97.89
   5   4   2 1621.24  113.39
   5   4   2 1644.04  112.29
  -5   4  -2 1757.82  117.59
   5   4  -2 1622.04  118.09
  -5   4   2 1751.12  119.49
   5   5   2  603.44   52.29
  -5   5  -2  614.74   66.09
   5   5   2  597.24   58.49
   5   5  -2  490.95   57.09
  -5   5   2  725.13   68.79
   5   5  -2  459.95   56.79
   5   6   2  655.33   61.19
  -5   6  -2  897.61   83.59
   5   6   2  752.72   71.89
   5   6  -2  753.32   73.39
  -5   6   2  592.54   72.59
   5   6  -2  765.62   69.39
  -5   7  -2   29.60   43.10
   5   7   2   83.29   41.40
  -5   7   2  150.88   52.29
   5   7  -2  118.69   45.10
   5   7  -2   -7.70   38.50
  -5   8  -2  526.25   88.59
   5   8   2  599.04   76.39
  -5   8   2  468.45   86.19
   5   8  -2  650.03   81.59
   5   9   2    2.90   54.79
  -5   9  -2   -3.80   81.39
  -5   9   2   49.30   60.99
   5   9  -2   -5.30   65.09
  -5  10  -2  300.07  123.49
   5  10   2  393.16   93.49
  -5  10   2  350.16  134.19
   5  10  -2  417.06  128.79
  -6   0  -2  252.87   24.70
  -6   0   2  291.67   29.70
   6   0  -2  246.78   32.80
   6   0   2  293.67   24.80
   6   1   2  187.98   17.20
   6   1   2  130.79   24.00
  -6   1  -2  188.88   25.00
  -6  -1   2  215.28   27.80
  -6   1   2  146.49   26.50
  -6  -1  -2  198.78   17.80
   6   1  -2  157.58   25.70
   6   2   2  477.55   41.30
   6   2   2  579.54   44.30
  -6   2  -2  558.44   49.40
   6   2  -2  568.84   48.20
  -6   2   2  564.54   51.09
   6   3   2   60.49   21.20
   6   3   2   24.90   18.90
  -6   3  -2  -18.30   27.10
   6   3  -2   33.70   25.60
  -6   3   2    7.70   28.90
   6   4   2  210.08   34.80
  -6   4  -2  178.28   40.30
   6   4   2  187.68   31.10
   6   4  -2  179.68   39.80
  -6   4   2  152.38   39.30
   6   5   2  157.18   32.40
   6   5   2  126.19   32.00
  -6   5  -2  120.89   41.50
   6   5  -2  150.18   41.30
  -6   5   2  163.78   38.40
   6   6   2  119.39   37.40
   6   6   2  109.09   31.20
  -6   6  -2   33.90   38.10
   6   6  -2  108.09   40.10
   6   6  -2  152.48   41.80
  -6   7  -2    3.10   43.90
   6   7   2  127.79   41.70
   6   7  -2   66.09   44.30
   6   7  -2   48.80   42.20
  -6   8  -2  107.59   64.49
   6   8   2   59.89   59.99
  -6   8   2   66.69   50.99
   6   8  -2   57.89   51.89
  -6   9  -2  146.39   65.29
   6   9  -2  254.87   73.09
  -6   9   2  358.06   90.99
  -6  10  -2   -6.10   70.69
   6  10  -2  -13.50   79.39
  -7   0  -2   -1.90   13.90
   7   0  -2  -27.80   23.20
  -7   0   2  -24.00   17.40
  -7  -1   2   71.09   23.30
   7   1   2   66.49   13.20
  -7   1  -2   76.09   21.10
   7   1   2   39.40   22.60
  -7  -1  -2   76.69   14.70
   7   1  -2   47.30   25.10
  -7   1   2   78.29   23.30
  -7   2  -2  317.97   36.00
   7   2   2  221.58   30.30
   7   2   2  223.48   29.50
   7   2  -2  285.47   33.20
  -7   2   2  314.17   37.70
  -7   3  -2   66.89   30.10
   7   3   2   54.49   23.20
  -7   3   2   16.80   28.80
   7   3  -2   54.39   26.90
   7   4   2  445.76   46.40
   7   4   2  537.85   51.99
  -7   4  -2  655.43   61.59
  -7   4   2  538.45   56.09
   7   4  -2  553.04   55.89
   7   5   2   91.79   36.00
  -7   5  -2   35.30   34.30
   7   5   2   34.10   28.20
  -7   5   2   71.59   35.40
   7   5  -2   24.40   40.90
   7   6   2  604.84   62.99
  -7   6  -2  739.43   80.19
   7   6   2  683.93   66.99
   7   6  -2  693.83   70.49
   7   6  -2  710.33   71.89
  -7   6   2  731.33   80.19
   7   7   2   12.40   35.40
  -7   7  -2   -8.20   41.60
   7   7  -2   47.60   43.50
   7   7  -2   -6.70   37.70
  -7   7   2   55.59   49.00
   7   8   2 1048.50  120.19
  -7   8  -2  856.41  110.39
   7   8  -2 1189.98  103.79
  -7   8   2  912.71  103.89
   7   9   2   41.40   73.29
  -7   9  -2    1.00   76.59
  -7   9   2   43.70   58.19
   7   9  -2    2.50   57.99
   7  10  -2  480.85   93.99
  -7  10   2  548.95   98.19
  -8   0   2   77.09   22.90
  -8   0  -2  102.29   19.40
   8   0  -2   93.19   27.40
   8   1   2   77.29   15.00
  -8   1  -2   79.39   23.00
   8  -1  -2   58.89   27.60
  -8  -1   2   67.19   26.30
   8   1   2   73.59   23.50
  -8  -1  -2   61.49   16.60
   8   1  -2   60.89   27.70
  -8   1   2   76.99   25.60
   8   2   2  201.58   34.70
  -8  -2   2  119.29   24.30
   8   2   2  115.29   27.00
  -8   2  -2  167.88   30.10
  -8   2   2  141.39   29.90
   8   2  -2  166.78   31.60
  -8   3  -2  302.17   42.00
   8   3   2  316.17   35.70
   8   3  -2  309.87   40.20
  -8   3   2  237.38   39.20
  -8   4  -2  180.48   37.90
   8   4   2  205.38   30.20
   8   4   2  243.08   35.40
   8   4  -2  223.38   39.60
  -8   4   2  239.68   40.60
   8   5   2  507.25   58.19
  -8   5  -2  474.25   59.79
   8   5   2  631.24   55.19
  -8   5   2  592.54   66.59
   8   5  -2  459.95   62.99
   8   6   2  159.98   42.50
   8   6   2  221.48   40.90
  -8   6  -2  240.58   52.89
  -8   6   2  283.87   53.39
   8   6  -2  136.29   49.70
   8   6  -2  165.18   41.00
  -8   7  -2 1066.89  107.79
   8   7   2 1135.39   90.69
   8   7  -2 1180.68  106.79
   8   7  -2 1140.39  104.09
  -8   7   2  956.40  110.39
   8   8   2  233.28   65.49
  -8   8  -2  151.48   55.99
  -8   8   2  106.69   71.79
   8   8  -2  202.88   55.79
  -8   9  -2  977.80  134.49
  -8   9   2  751.62  126.99
   8   9  -2  964.80  109.69
  -8  10  -2  -15.90   68.29
   8  10  -2   49.10   80.89
  -8  10   2  163.98  116.29
   9   0   2   -1.80   23.90
   9   0  -2   48.40   28.70
  -9   0  -2   -6.50   16.30
  -9   0   2    9.50   20.70
  -9   1  -2 1370.56   89.99
   9  -1  -2 1406.46   96.79
  -9  -1   2 1200.58   92.19
   9   1   2 1295.97   94.29
  -9  -1  -2 1403.36   86.69
  -9   1   2 1216.78   91.89
   9   1  -2 1461.85   95.39
  -9  -2   2   33.60   20.90
  -9   2  -2   54.59   25.80
   9   2   2   32.90   24.70
  -9   2   2   33.20   27.00
   9   2  -2   87.59   29.10
   9   3   2 1149.48   86.79
  -9   3  -2 1293.17   91.69
   9   3  -2 1247.28   91.59
  -9   3   2 1236.28   91.59
   9   4   2  104.79   24.20
  -9   4  -2  114.49   36.80
   9   4   2   71.49   29.30
   9   4  -2  134.29   36.50
  -9   4   2   91.39   37.00
  -9   5  -2  941.11   84.19
   9   5   2  869.71   69.89
   9   5   2  839.92   78.49
   9   5  -2  917.41   87.09
  -9   5   2  968.60   80.89
   9   6   2  193.28   48.40
   9   6   2  184.98   43.00
  -9   6  -2  219.58   50.39
   9   6  -2  184.58   42.00
   9   6  -2  150.88   53.69
  -9   6   2  187.28   50.09
   9   7   2  632.14   72.09
  -9   7  -2  430.46   77.49
   9   7  -2  624.54   77.79
  -9   7   2  578.94   84.89
   9   8   2  239.38   68.29
  -9   8  -2  219.48   59.79
   9   8  -2  183.68   52.99
  -9   8   2  304.17   69.19
  -9   9  -2   50.29   57.19
   9   9  -2  236.18   69.29
  -9   9   2  113.49   62.69
  10   0   2 1656.33  118.59
 -10   0   2 1702.73  115.49
 -10   0  -2 1732.23  111.99
  10   0  -2 1898.61  122.49
 -10   1  -2   19.30   21.00
  10  -1  -2   -4.20   29.60
  10   1   2   63.29   28.40
 -10  -1   2   46.30   25.40
 -10  -1  -2   29.40   17.10
 -10   1   2   30.20   23.30
  10   1  -2   19.20   26.00
 -10   2  -2 4266.97  270.47
 -10  -2   2 4327.57  268.07
  10   2   2 4379.86  271.97
 -10   2   2 4273.27  271.97
  10   2  -2 4534.85  274.07
  10   3   2   33.50   26.20
 -10   3  -2  -23.00   27.60
  10   3  -2    2.30   29.30
 -10   3   2   -5.40   27.60
  10   4   2 1738.83  120.79
  10   4   2 1734.03  113.79
 -10   4  -2 1772.22  124.69
 -10   4   2 1655.43  124.99
  10   4  -2 1766.32  125.09
  10   5   2   44.00   28.60
 -10   5  -2   93.69   41.30
  10   5   2   97.79   37.30
  10   5  -2   55.79   41.10
 -10   5   2   54.89   40.50
 -10   6  -2  673.63   79.79
  10   6   2  560.94  101.39
  10   6   2  699.13   71.59
 -10   6   2  576.14   72.69
  10   6  -2  725.13   69.69
  10   6  -2  729.63   84.09
 -10   7  -2  -17.10   50.39
 -10   7   2   82.29   51.69
  10   7  -2   33.20   43.80
 -10   8  -2  144.39   57.39
 -10   8   2  255.37   76.99
 -10   9  -2   34.40   56.29
 -10   9   2   74.39   94.59
 -11   0   2   23.00   23.70
 -11   0  -2   -8.80   18.10
  11   0   2  -11.80   28.50
  11   0  -2   -1.10   26.80
  11   1   2 1030.20   76.79
 -11  -1   2  846.02   71.79
  11  -1  -2  838.12   75.59
 -11   1  -2  875.51   67.59
 -11   1   2  887.81   71.29
  11   1  -2  946.41   74.99
 -11  -1  -2  997.00   64.69
  11  -2  -2   12.20   28.80
 -11   2  -2   45.80   27.80
 -11  -2   2   96.99   23.90
  11   2   2   41.70   28.00
 -11   2   2   56.89   29.60
  11   2  -2   81.89   29.20
  11   3   2  671.33   60.49
 -11   3  -2  615.94   60.79
 -11   3   2  596.74   63.09
  11   3  -2  600.14   61.19
  11   4   2  194.48   37.90
  11   4   2  175.08   26.30
 -11   4  -2  108.39   38.20
 -11   4   2  112.59   37.80
  11   4  -2  161.78   41.40
  11   5   2  387.86   54.69
 -11   5  -2  493.05   63.49
 -11   5   2  305.37   53.59
  11   5  -2  503.35   61.19
 -11   6  -2  198.18   56.79
  11   6  -2  226.88   60.59
  11   6  -2  184.38   42.90
 -11   6   2  220.88   57.89
 -11   7  -2  195.28   51.39
 -11   7   2  133.09   57.69
 -11   8  -2  225.88   68.79
 -11   8   2  278.67   63.19
 -11   9  -2  131.19   60.09
 -11   9   2  -32.30   77.69
  12   0  -2  266.37   44.50
  12   0   2  350.16   45.00
 -12   0  -2  370.96   37.20
 -12   0   2  324.27   40.80
 -12  -1   2   73.99   30.40
  12  -1  -2  111.79   35.30
 -12   1  -2  100.19   27.00
  12   1   2   74.19   33.40
 -12  -1  -2  104.09   22.00
  12   1  -2   79.69   35.60
 -12   1   2   94.99   30.60
  12  -2  -2  256.87   44.70
 -12   2  -2  208.28   37.50
  12   2   2  188.98   38.50
 -12  -2   2  244.58   32.10
  12   2  -2  234.68   43.90
 -12   2   2  173.58   38.40
  12   3   2  427.46   50.59
 -12   3  -2  397.06   52.29
 -12   3   2  331.27   50.19
  12   3  -2  383.46   52.69
 -12   4  -2    1.00   35.10
  12   4   2   44.80   36.30
 -12   4   2    9.50   38.20
  12   4  -2   37.40   38.00
  12   5   2  707.13   69.19
 -12   5  -2  558.24   69.89
  12   5  -2  542.15   68.39
 -12   5   2  568.64   73.09
 -12   6  -2   28.50   43.60
  12   6  -2   15.30   48.00
 -12   6   2  -95.29   40.00
 -12   7  -2  790.72  101.59
 -12   7   2 1000.90  105.69
 -12   8  -2   49.80   60.79
 -12   8   2   45.10   50.19
  13   0   2   -8.40   34.20
 -13   0  -2  -39.00   21.20
  13   0  -2   21.10   33.00
 -13   0   2   41.30   28.60
  13   1   2   17.40   34.20
 -13   1  -2   42.50   25.20
 -13  -1   2   33.10   28.20
  13  -1  -2   85.59   38.30
  13  -1   2   33.80   33.80
 -13   1   2   13.60   27.60
 -13  -1  -2   66.19   21.60
  13   1  -2   -7.10   31.10
 -13   2  -2  186.68   35.80
 -13  -2   2  128.19   28.40
  13  -2  -2  102.99   38.30
  13   2   2  165.28   39.40
 -13   2   2  187.28   38.00
  13   2  -2   78.09   41.80
  13   3   2   10.00   35.50
 -13   3  -2   36.10   34.80
  13   3  -2   36.60   34.10
 -13   3   2   51.49   34.90
  13   4   2  281.27   47.60
 -13   4  -2  222.28   49.90
 -13   4   2  242.48   52.29
  13   4  -2  211.78   49.10
 -13   5  -2  -25.20   37.90
  13   5   2   67.79   42.80
  13   5  -2   27.60   43.90
 -13   5   2   57.39   46.40
 -13   6  -2  412.76   67.19
  13   6  -2  348.07   87.99
 -13   6   2  258.47   55.09
 -13   7  -2   34.90   57.79
 -13   7   2 -144.49   45.30
 -13   8  -2  338.77   84.59
 -13   8   2  171.18   66.29
  14   0  -2  610.54   65.69
 -14   0   2  573.44   58.09
 -14   0  -2  439.96   56.39
  14   0   2  554.94   62.29
 -14  -1   2   87.89   31.70
 -14   1  -2   45.40   27.60
  14   1   2   -1.60   37.30
  14  -1  -2   28.90   36.20
  14  -1   2   88.89   39.00
 -14   1   2   -4.50   29.10
  14   1  -2   -1.00   39.20
  14   2   2  160.48   42.10
 -14   2  -2  162.58   36.40
  14  -2  -2  182.38   47.80
 -14   2   2  121.79   38.30
  14   2  -2  142.99   48.70
 -14   3  -2   15.70   35.90
  14  -3  -2  -24.00   34.00
  14   3   2  -24.30   36.70
  14   3  -2  -13.30   39.30
 -14   3   2   20.90   33.90
  14   4   2   85.99   41.50
 -14   4  -2  130.89   44.20
 -14   4   2  177.58   48.70
  14   4  -2   85.29   45.10
 -14   5  -2  -88.39   35.90
  14   5   2  -18.70   39.30
  14   5  -2   17.10   44.00
 -14   5   2  133.09   49.60
 -14   6  -2   24.10   44.80
 -14   6   2   37.90   52.19
 -14   7  -2   90.49   51.49
 -14   7   2   22.60   44.50
 -14   8  -2   -1.40   70.39
 -14   8   2  -40.10   53.59
 -15   0   2  -37.60   33.40
  15   0  -2  -23.20   35.90
  15   0   2  -21.40   40.80
  15  -1  -2  456.15   60.79
  15   1   2  488.15   63.69
  15   1  -2  361.76   57.69
 -15   1   2  449.06   54.19
  15  -1   2  499.85   64.49
  15  -2  -2   -8.60   37.40
 -15   2  -2   43.00   32.80
  15   2   2   80.79   42.30
  15   2  -2  -41.30   42.70
 -15   2   2  -12.30   32.30
  15  -2   2  -51.09   41.00
 -15   3  -2  122.99   43.70
  15  -3  -2  142.99   45.60
  15   3   2   53.29   44.70
 -15   3   2  123.19   42.30
  15   3  -2  172.98   50.49
 -15   4  -2  143.89   46.60
  15   4   2  103.49   47.00
  15  -4  -2  129.59   50.89
 -15   4   2   99.29   49.40
  15   4  -2   91.89   47.70
 -15   5  -2  133.19   50.39
  15   5  -2   98.29   52.09
 -15   5   2  209.78   56.09
 -15   6  -2  147.79   56.69
 -15   6   2  255.87   58.79
 -15   7  -2 -156.58   44.60
 -15   7   2   71.69   56.29
  16   0  -2  423.86   65.69
  16   0   2  428.36   60.89
  16  -1  -2    9.00   46.10
  16   1   2   85.79   47.20
  16   1  -2   39.80   42.20
  16  -1   2   65.09   48.30
  16   2   2  358.96   57.39
  16  -2  -2  281.97   54.19
  16  -2   2  351.76   64.79
  16   2  -2  163.78   54.39
 -16   2   2  272.77   48.70
  16  -3  -2   93.19   50.59
  16   3   2  -37.50   40.50
 -16   3  -2   81.59   41.20
 -16   3   2   52.09   37.50
  16   3  -2    5.40   48.50
 -16   4  -2   97.99   43.90
  16   4   2   24.90   44.80
  16  -4  -2   92.09   48.50
 -16   4   2   -5.70   45.40
  16   4  -2  100.99   48.00
  16  -5  -2   59.79   50.69
 -16   5  -2  155.68   54.69
 -16   5   2   98.89   52.19
  16   5  -2   59.69   50.99
 -16   6  -2   15.90   45.70
 -16   6   2  166.58   58.79
 -16   7  -2  -26.20   44.30
 -16   7   2  138.29   67.69
  17   0  -2   75.99   51.99
  17   0   2  -50.79   47.40
  17  -1  -2 1436.36  122.09
  17   1   2 1417.16  119.09
  17   1  -2 1596.34  127.39
  17  -1   2 1480.15  122.09
  17   2   2   84.39   50.59
  17  -2  -2  167.38   51.69
  17  -2   2  220.68   59.79
  17   2  -2  133.49   59.49
  17  -3  -2  524.95   71.49
  17   3   2  438.36   71.69
  17   3  -2  492.35   77.19
 -17   3   2  695.13   73.99
  17  -3   2  620.84   82.59
  17   4   2  129.89   52.89
  17  -4  -2  164.78   49.99
 -17   4   2  148.99   52.29
  17   4  -2   85.99   53.49
 -17   5  -2  225.18   59.29
  17  -5  -2  191.68   55.19
 -17   5   2  193.38   65.49
  17  -6  -2   11.80   47.10
 -17   6  -2   44.10   53.59
 -17   6   2  122.49   55.89
  18   0   2  905.91   93.89
  18   0  -2  879.61  100.89
  18  -1  -2  112.19   57.89
  18   1   2   74.59   50.79
  18  -1   2   43.70   55.39
  18   1  -2   -4.10   50.59
  18   2   2  468.45   73.19
  18  -2  -2  540.25   74.49
  18  -2   2  405.66   69.49
  18   2  -2  504.25   79.29
  18  -3  -2   46.80   49.80
  18   3   2  -49.70   46.00
  18  -3   2    3.30   52.29
  18   3  -2   27.30   54.19
  18  -4  -2  488.45   81.09
  18   4   2  313.27   76.49
  18   4  -2  333.97   69.69
  18  -4   2  399.86   70.09
  18  -5  -2   32.10   45.10
 -18   5   2   91.79   52.29
  19   0   2   11.80   58.79
  19   0  -2  -44.80   46.20
  19   1   2  119.79   60.39
  19  -1  -2  102.69   63.09
  19  -1   2   90.59   61.09
  19   1  -2   90.99   63.29
  19  -2  -2    1.60   51.19
  19   2   2  -70.59   52.89
  19  -2   2   72.69   52.59
  19   2  -2  -74.69   47.30
  19  -3  -2  130.89   62.79
  19   3   2   37.90   56.59
  19   3  -2   47.70   59.09
  19  -3   2   37.70   49.30
  19  -4  -2   30.50   50.99
  19   4  -2   77.59   60.99
  19  -4   2  242.38   61.59
  20   0   2  -70.69   49.40
  20   0  -2  -13.80   49.30
  20   1   2  -27.40   56.19
  20  -1  -2 -115.39   46.80
  20  -1   2    6.30   53.09
  20   1  -2  -98.09   59.19
  20  -2  -2   70.09   54.29
  20   2   2   37.10   59.99
  20  -2   2  -64.79   61.29
  20   2  -2  -90.39   59.09
  20  -3  -2  185.78   62.99
  20   3   2  140.49   64.29
  20  -3   2  213.48   63.79
  20   3  -2  115.09   68.09
  21   0   2   48.80   63.79
  21   0  -2  -18.50   58.79
  21  -1  -2  188.38   74.59
  21   1   2  165.78   58.59
  21  -1   2  121.29   70.89
  21   1  -2  -11.30   68.99
   0   0   3   -3.00    9.00
   0   0  -3   -7.10    9.10
   0   0   3    1.90    6.80
   0   0  -3   22.90    9.30
   0  -1   3   -2.50   12.00
   0  -1  -3    3.70   10.60
   0   1  -3   15.70   13.10
   0   1   3    2.50   10.80
   0   2   3   15.70   18.30
   0   2  -3   -7.20   19.50
   0   3   3  -12.70   21.60
   0   3  -3   15.30   22.30
   0   4  -3  -29.70   31.60
   0   4   3  -34.40   24.90
   0   5  -3   70.29   38.80
   0   5   3   40.00   34.80
   0   6   3   22.50   36.80
   0   6  -3   20.50   37.00
   0   7  -3  105.29   49.70
   0   8  -3  -84.49   52.59
   0   8   3   58.49   57.69
   0   9   3  359.96   87.49
   0   9  -3  191.68   84.89
   0  10   3  -14.50   98.79
   0  10  -3  -14.20   95.29
   1   0   3    9.10    7.10
   1   0  -3   15.90    9.80
  -1   0  -3   -0.10    8.00
   1   0  -3   -0.80    8.30
  -1   0   3   14.00    7.40
  -1   0   3    5.70   10.40
  -1  -1   3 2192.58  133.99
   1  -1  -3 2276.37  133.19
   1   1   3 2169.48  131.49
  -1   1   3 2104.39  132.89
   1  -1   3 2147.69  132.79
  -1  -1  -3 2143.39  131.49
   1   1  -3 2128.59  134.19
   1   1  -3 2080.89  132.89
   1   2   3  352.66   32.90
  -1  -2  -3  289.27   25.70
   1   2  -3  355.26   34.50
  -1   2   3  359.56   34.20
  -1   3  -3  599.54   55.69
   1   3   3  589.94   50.39
  -1  -3  -3  534.65   43.00
   1   3  -3  600.94   47.60
  -1   3   3  648.24   51.49
   1   4   3  625.74   59.79
  -1   4  -3  706.43   64.79
   1   4  -3  601.54   56.09
   1   4  -3  699.33   64.19
  -1   4   3  624.94   62.39
   1   5   3  684.33   67.39
  -1   5  -3  759.52   68.59
   1   5  -3  703.13   66.39
  -1   5   3  670.33   66.29
   1   6   3  527.45   62.69
  -1   6  -3  650.43   67.69
   1   6  -3  650.43   67.99
  -1   6   3  602.34   66.09
   1   7   3  163.18   50.79
  -1   7  -3   90.59   46.10
  -1   7   3  236.08   49.80
   1   7  -3  130.09   50.59
   1   8   3  512.05   76.69
  -1   8  -3  385.76   71.59
  -1   8   3  495.95   80.59
   1   8  -3  330.67   67.39
   1   9   3   -2.40   65.59
  -1   9  -3    5.80   73.99
   1   9  -3  135.79  109.29
  -1   9   3   67.99   76.39
  -1  10  -3  782.42  147.39
   1  10   3  456.05  120.89
   1  10  -3  663.03  146.99
  -1  10   3  992.30  160.28
   2   0  -3  753.92   53.19
  -2   0   3  817.62   54.49
   2   0  -3  854.21   53.59
  -2   0   3  811.62   53.49
   2   1   3  458.65   30.90
   2   1   3  465.65   32.00
  -2  -1   3  452.95   37.90
  -2   1   3  465.05   37.00
   2   1  -3  496.05   37.80
  -2  -1  -3  482.55   32.20
   2   1  -3  487.85   39.10
  -2   2  -3  626.24   50.79
   2   2   3  709.43   43.40
   2   2   3  616.04   46.90
  -2   2   3  672.53   52.89
   2   2  -3  542.35   55.29
  -2  -2  -3  644.84   42.00
   2   3   3  276.07   26.00
   2   3   3  296.57   32.00
  -2   3  -3  306.97   38.50
   2   3  -3  248.68   33.10
  -2  -3  -3  257.87   25.90
  -2   3   3  276.27   36.50
  -2   4  -3  242.28   40.80
   2   4   3  298.77   38.90
  -2   4   3  269.57   40.60
   2   4  -3  215.38   34.70
   2   5   3  367.96   48.10
  -2   5  -3  419.16   57.29
   2   5  -3  388.86   44.90
  -2   5   3  299.87   48.90
   2   5  -3  364.36   48.50
   2   6   3   72.09   39.50
  -2   6  -3   62.49   38.20
  -2   6   3   92.49   43.50
   2   6  -3   67.59   40.50
  -2   7  -3  561.44   77.39
   2   7   3  504.65   68.99
  -2   7   3  492.25   72.49
   2   7  -3  525.95   72.49
  -2   8  -3  109.59   64.39
   2   8   3  149.69   57.59
  -2   8   3   75.59   53.29
   2   8  -3  130.69   52.69
  -2   9  -3  696.53  100.79
   2   9   3  847.82  119.29
   2   9  -3  763.82  130.29
  -2   9   3  867.11  119.49
   2  10   3  110.39   87.29
  -2  10  -3  -43.80  104.29
   2  10  -3  173.28  103.79
  -2  10   3  -10.60  113.89
  -3   0  -3    9.70    8.80
   3   0  -3   14.80   17.10
   3   0  -3   21.30   16.20
  -3   0   3   -2.70   16.70
   3   1   3 1618.24  100.99
  -3   1  -3 1649.83  103.39
  -3  -1   3 1732.03  104.49
   3   1   3 1485.35   99.19
  -3   1   3 1672.03  104.19
   3   1  -3 1742.83  104.99
  -3   2  -3  573.54   46.20
   3   2   3  470.85   34.50
   3   2   3  444.76   36.70
   3   2  -3  462.85   44.80
  -3   2   3  474.05   42.40
  -3  -2  -3  464.75   33.50
  -3   3  -3 2152.88  138.29
   3   3   3 2174.98  131.59
   3   3   3 2078.79  134.79
   3   3  -3 2016.90  138.69
  -3   3   3 2144.99  138.09
  -3  -3  -3 2103.29  130.29
   3   4   3  236.68   35.40
  -3   4  -3  239.78   39.90
   3   4   3  238.08   26.50
  -3   4   3  224.38   39.60
   3   4  -3  237.38   37.40
   3   5   3  929.71   76.59
  -3   5  -3  947.91   79.39
   3   5  -3  951.10   79.69
  -3   5   3 1029.40   84.59
   3   5  -3  889.61   74.69
   3   6   3  474.95   58.39
  -3   6  -3  398.56   57.19
   3   6  -3  428.36   56.49
  -3   6   3  568.74   64.79
   3   6  -3  435.76   51.89
   3   7   3  721.93   77.49
  -3   7  -3  670.93   82.89
  -3   7   3  677.43   76.79
   3   7  -3  594.94   73.29
   3   8   3  404.06   68.39
  -3   8  -3  283.67   64.79
   3   8  -3  280.47   67.49
  -3   8   3  445.56   70.79
   3   9   3   31.90   67.99
  -3   9  -3    8.90   61.69
  -3   9   3   30.30   88.99
   3   9  -3  128.69   83.39
   3  10   3  229.28   88.59
  -3  10  -3  153.28  108.09
  -3  10   3   98.99  115.69
   3  10  -3  146.29   83.49
  -4   0   3 1370.46   91.69
   4   0   3 1428.76   87.49
   4   0  -3 1440.06   92.89
  -4   0  -3 1443.66   87.59
  -4  -1   3  362.06   34.70
  -4   1  -3  377.76   31.40
   4   1   3  310.87   29.10
   4   1   3  321.67   21.40
   4   1   3  291.17   22.80
   4   1  -3  349.57   31.80
  -4   1   3  345.17   32.90
   4   2   3 4975.20  297.77
   4   2   3 4841.92  297.67
  -4   2  -3 5051.49  302.07
  -4  -2  -3 5066.29  297.87
  -4   2   3 4805.32  302.37
   4   2  -3 4809.02  300.87
  -4   3  -3  159.58   32.80
   4   3   3   85.09   22.70
   4   3   3  113.69   21.70
   4   3  -3  131.99   33.50
  -4   3   3   71.99   28.00
   4   4   3 3417.96  209.48
  -4   4  -3 3464.85  218.38
   4   4   3 3469.45  212.88
   4   4  -3 3364.56  216.38
  -4   4   3 3225.68  216.38
   4   5   3  364.96   44.70
  -4   5  -3  328.17   48.10
   4   5   3  336.77   35.20
  -4   5   3  382.86   53.29
   4   5  -3  346.97   46.60
   4   6   3 1397.26  103.89
  -4   6  -3 1388.36  110.09
  -4   6   3 1390.06  107.19
   4   6  -3 1341.87  102.99
   4   6  -3 1251.27  104.49
  -4   7  -3  617.34   83.09
   4   7   3  728.93   78.29
  -4   7   3  716.13   84.99
   4   7  -3  763.52   79.59
   4   7  -3  699.03   72.39
  -4   8  -3  -50.39   54.49
   4   8   3   71.39   48.60
   4   8  -3   25.60   48.20
  -4   8   3   19.30   55.39
   4   9   3  389.26   81.59
  -4   9  -3  361.46   97.39
  -4   9   3  283.07   73.99
   4   9  -3  330.77   81.49
   4  10   3   24.10   94.39
  -4  10  -3   88.19   74.19
   4  10  -3   63.29  100.39
  -5   0   3  -21.30   17.70
  -5   0  -3   -1.50   11.00
   5   0   3    8.70   11.00
   5   0  -3    1.20   21.10
  -5  -1   3 1506.65   95.19
   5  -1  -3 1369.96   95.19
  -5   1  -3 1386.86   92.49
   5   1   3 1438.96   86.49
   5   1   3 1407.76   92.09
   5   1  -3 1394.36   93.99
  -5   1   3 1490.85   94.59
   5   2   3  265.57   23.60
   5   2   3  257.37   24.80
  -5   2  -3  225.78   31.60
   5   2  -3  189.98   30.10
  -5   2   3  365.66   38.00
   5   3   3 1836.92  115.49
  -5   3  -3 1898.41  123.09
   5   3   3 1691.13  115.59
   5   3  -3 1936.51  121.89
  -5   3   3 1730.03  121.19
   5   4   3 1038.30   73.39
  -5   4  -3  937.41   81.49
   5   4   3  986.40   73.39
  -5   4   3 1093.49   79.99
   5   4  -3  886.91   82.69
  -5   5  -3 1228.08   96.79
   5   5   3 1180.48   83.09
   5   5   3 1143.39   87.29
   5   5  -3 1162.78   94.69
  -5   5   3 1272.37   97.09
   5   6   3  686.03   65.09
  -5   6  -3  611.44   68.79
   5   6   3  629.64   53.89
   5   6  -3  521.45   61.19
   5   6  -3  483.65   62.49
  -5   6   3  533.85   65.39
  -5   7  -3  102.29   53.59
   5   7   3  181.48   45.90
   5   7  -3  153.08   46.00
  -5   7   3  232.28   56.39
   5   7  -3  163.48   48.60
   5   8   3  608.44   76.79
  -5   8  -3  576.04   78.59
  -5   8   3  471.15   77.29
   5   8  -3  634.64   85.99
   5   9   3   15.80   58.29
  -5   9  -3   98.69   62.19
   5   9  -3  -11.50   60.89
  -5   9   3   41.40   58.79
   5  10   3  355.46  103.29
  -5  10  -3  484.55  147.09
   5  10  -3  353.36  112.39
   6   0   3  680.23   47.10
   6   0  -3  723.63   55.39
  -6   0   3  690.03   53.49
  -6   0  -3  721.23   47.30
  -6   1  -3  342.47   33.40
  -6  -1   3  348.07   36.20
   6   1   3  312.27   32.30
   6   1   3  304.07   22.70
   6  -1  -3  348.27   36.60
   6   1  -3  294.87   34.20
  -6   1   3  439.46   37.70
   6   2   3   90.69   16.90
  -6   2  -3  157.08   28.40
   6   2   3   91.99   18.90
   6   2  -3  153.08   27.60
  -6   2   3  114.19   28.80
   6   3   3 1614.34  101.59
   6   3   3 1586.24  102.79
  -6   3  -3 1474.05  109.29
   6   3  -3 1600.74  108.39
  -6   3   3 1578.84  110.49
   6   4   3  475.25   45.30
  -6   4  -3  360.96   49.20
   6   4   3  487.75   43.90
  -6   4   3  434.66   50.49
   6   4  -3  382.16   52.99
  -6   5  -3 1600.04  114.49
   6   5   3 1461.05  103.69
   6   5   3 1579.74  103.19
   6   5  -3 1358.76  113.79
  -6   5   3 1449.15  110.29
   6   6   3  762.12   71.09
  -6   6  -3  657.03   75.49
   6   6   3  696.53   62.69
   6   6  -3  788.02   74.99
   6   6  -3  787.52   73.69
  -6   6   3  763.12   75.09
  -6   7  -3 1462.75  128.99
   6   7   3 1527.25  117.39
   6   7  -3 1598.94  127.89
   6   7  -3 1624.44  122.39
  -6   7   3 1632.24  125.89
   6   8   3  443.26   67.39
  -6   8  -3  407.06   73.09
   6   8  -3  636.54   79.39
  -6   8   3  470.85   81.29
  -6   9  -3  988.60  118.49
   6   9   3  895.91  134.99
   6   9  -3 1012.70  116.69
  -6   9   3 1156.78  145.89
  -6  10  -3   19.10   89.39
   6  10   3  157.18   84.49
   6  10  -3 -100.29   85.59
  -6  10   3   63.89   71.89
   7   0   3    3.40   13.90
   7   0  -3   -8.30   24.40
  -7   0  -3   15.10   13.50
  -7   0   3  -14.30   19.60
   7   1   3 1028.90   62.19
  -7  -1   3  939.51   73.29
   7   1   3 1020.40   71.09
   7  -1  -3  942.81   73.39
  -7   1  -3  979.50   68.59
  -7   1   3 1133.19   73.19
  -7  -1  -3  953.10   62.39
   7   1  -3  955.00   72.09
  -7   2  -3  172.88   29.90
  -7  -2   3  143.29   26.00
   7   2   3  117.89   23.30
   7   2   3   91.19   21.40
   7   2  -3  175.08   29.80
  -7   2   3  110.49   30.20
   7   3   3  356.96   35.80
  -7   3  -3  331.47   44.40
   7   3   3  442.36   40.30
   7   3  -3  435.86   46.00
  -7   3   3  486.95   50.19
   7   4   3  753.62   59.59
   7   4   3  635.04   54.79
  -7   4  -3  726.53   68.39
   7   4  -3  643.84   63.79
  -7   4   3  696.33   66.89
   7   5   3  330.97   38.90
   7   5   3  328.57   41.80
  -7   5  -3  244.38   46.50
   7   5  -3  240.28   51.99
  -7   5   3  212.98   44.20
   7   6   3  661.23   62.19
  -7   6  -3  754.62   80.39
   7   6   3  689.03   68.29
   7   6  -3  737.23   72.59
  -7   6   3  665.43   74.79
   7   6  -3  745.43   75.69
  -7   7  -3   74.49   52.19
   7   7   3  123.69   41.20
  -7   7   3  146.99   48.50
   7   7  -3  138.69   48.90
   7   7  -3   68.79   44.00
  -7   8  -3  718.23   89.19
   7   8   3  762.32   97.19
  -7   8   3  801.92  103.79
   7   8  -3  720.93   95.79
  -7   9  -3  -45.90   78.99
   7   9  -3    5.40   65.99
  -7   9   3  -26.60   52.89
  -7  10  -3  385.66  124.79
   7  10   3  573.54  106.29
  -7  10   3  584.94  124.99
  -8   0   3 1042.40   74.29
  -8   0  -3 1036.00   68.69
   8   0  -3 1032.10   76.99
  -8  -1   3  114.19   29.50
   8  -1  -3  137.79   30.40
   8   1   3  102.89   14.50
   8   1   3   99.39   26.20
  -8   1  -3  119.79   24.20
  -8  -1  -3  130.29   15.80
   8   1  -3  123.29   28.20
  -8   1   3  101.19   26.90
  -8   2  -3 1538.75  105.89
   8   2   3 1671.53   98.79
  -8  -2   3 1455.95  104.09
   8   2   3 1580.14  105.19
  -8   2   3 1532.85  107.69
   8   2  -3 1616.94  108.79
  -8   3  -3  567.84   60.29
   8   3   3  683.23   49.00
   8   3   3  780.92   56.19
  -8   3   3  613.24   61.39
   8   3  -3  693.43   61.79
  -8   4  -3 1108.79   88.99
   8   4   3 1005.90   77.09
   8   4   3 1162.38   82.29
  -8   4   3 1154.78   86.89
   8   4  -3 1175.68   88.99
  -8   5  -3  146.29   40.80
   8   5   3  185.98   40.40
   8   5   3  229.38   34.90
   8   5  -3  209.58   51.29
  -8   5   3  257.27   48.30
   8   6   3  216.88   39.30
  -8   6  -3  148.29   45.90
   8   6   3  208.08   40.70
   8   6  -3  158.58   43.30
   8   6  -3   80.79   50.29
  -8   6   3  222.38   49.60
  -8   7  -3  128.09   55.89
   8   7   3  229.78   44.60
   8   7  -3  150.58   53.09
  -8   7   3   31.60   44.80
   8   7  -3  183.88   50.99
   8   8   3  133.79   66.89
  -8   8  -3  145.69   56.49
   8   8  -3  238.38   61.59
  -8   8   3  140.99   56.29
  -8   9  -3  250.17   66.79
   8   9  -3  204.08   90.59
  -8   9   3  286.07  103.19
  -8  10  -3   68.29   90.69
   9   0  -3  -16.30   23.60
  -9   0  -3   -5.90   15.40
  -9   0   3    7.40   22.20
  -9  -1   3 1078.29   79.89
   9  -1  -3  984.50   82.69
   9   1   3 1121.79   68.09
  -9   1  -3 1027.50   73.69
   9   1   3 1193.78   79.99
  -9   1   3 1108.79   78.59
   9   1  -3  982.00   79.09
  -9  -1  -3 1011.60   68.79
  -9   2  -3  132.69   29.20
   9   2   3  132.29   17.10
  -9  -2   3  104.29   25.10
   9   2   3  116.49   27.90
   9   2  -3  202.78   34.50
  -9   2   3  147.59   33.00
   9   3   3 1002.70   66.79
  -9   3  -3  675.73   68.89
  -9   3   3  968.40   72.89
   9   3  -3  772.52   70.79
  -9   4  -3  105.09   35.80
   9   4   3  142.19   25.10
   9   4   3  133.39   30.60
   9   4  -3  157.78   38.70
  -9   4   3  131.39   38.70
  -9   5  -3  371.66   53.59
   9   5   3  412.16   46.20
   9   5   3  382.46   49.20
  -9   5   3  368.96   54.29
   9   5  -3  414.06   59.69
  -9   6  -3  129.49   52.49
   9   6   3  145.99   51.09
   9   6   3  177.88   37.70
   9   6  -3  164.08   56.99
  -9   6   3  271.07   54.09
   9   6  -3  167.48   44.70
   9   7   3  376.16   52.69
  -9   7  -3  296.47   60.09
   9   7  -3  438.26   57.19
   9   7  -3  448.86   68.29
  -9   7   3  343.27   66.19
  -9   8  -3  197.68   60.59
   9   8  -3  229.58   56.99
  -9   8   3  257.07   73.99
  -9   9  -3  -55.49   54.19
  -9   9   3  129.89   77.39
 -10   0   3   27.90   23.90
  10   0  -3   86.29   31.30
 -10   0  -3  100.69   20.10
 -10   1  -3   50.29   22.00
  10   1   3   46.80   15.20
  10   1   3   12.80   25.90
 -10  -1   3   80.29   29.00
  10  -1  -3   42.40   31.10
  10   1  -3   33.20   26.90
 -10   1   3   47.30   24.70
 -10  -1  -3   95.59   16.70
  10   2   3  172.48   30.10
 -10  -2   3  138.59   27.20
  10   2   3  132.99   16.90
 -10   2  -3  189.18   32.60
  10  -2  -3  119.59   32.70
 -10   2   3  104.29   31.50
  10   2  -3  223.18   37.40
  10   3   3   83.99   28.00
 -10   3  -3  -16.10   26.80
  10   3  -3   -5.00   29.20
 -10   3   3  -21.00   24.90
 -10   4  -3   72.69   36.20
  10   4   3   43.30   21.30
  10   4   3   78.59   31.20
 -10   4   3   34.90   35.00
  10   4  -3   77.29   36.70
 -10   5  -3   30.30   38.90
  10   5   3   44.30   29.10
  10   5   3   87.49   36.70
  10   5  -3   57.39   44.50
 -10   5   3   82.39   40.60
 -10   6  -3   57.39   44.80
  10   6   3   22.00   36.40
 -10   6   3   29.20   44.40
  10   6  -3   16.20   54.59
 -10   7  -3   27.10   50.49
 -10   7   3   73.29   50.19
  10   7  -3   88.19   40.20
 -10   8  -3  -24.80   46.30
 -10   8   3   34.70   62.49
  10   8  -3   59.69   46.50
 -10   9  -3   36.40   55.89
 -10   9   3   59.19   60.39
 -11   0   3   16.00   25.90
  11   0   3    9.30   29.40
 -11   0  -3  -26.00   17.20
  11   0  -3   18.50   28.20
  11   1   3 1310.67   94.29
  11  -1  -3 1332.87   95.99
 -11   1  -3 1251.57   87.59
 -11  -1   3 1082.39   90.99
 -11   1   3 1224.58   91.19
 -11  -1  -3 1329.17   82.29
  11   1  -3 1285.27   94.29
 -11   2  -3   33.80   26.00
  11   2   3   38.90   13.20
  11  -2  -3   43.50   29.70
 -11  -2   3   32.70   22.70
  11   2   3   25.10   26.20
 -11   2   3  -12.80   26.40
  11   2  -3   90.99   34.70
 -11   3  -3  543.05   59.39
  11   3   3  686.83   57.69
 -11   3   3  551.24   60.19
  11   3  -3  509.05   59.49
 -11   4  -3  138.69   39.10
  11   4   3   66.69   24.40
  11   4   3  132.19   34.90
  11   4  -3  134.39   40.90
 -11   4   3   67.89   35.80
 -11   5  -3  318.27   55.79
  11   5   3  402.06   51.79
  11   5  -3  335.17   58.49
 -11   5   3  387.86   62.89
 -11   6  -3  199.68   54.99
 -11   6   3  186.08   53.29
  11   6  -3  211.78   58.09
 -11   7  -3  211.18   60.49
 -11   7   3   52.29   51.59
 -11   8  -3  370.06   68.19
 -11   8   3  370.56   83.19
 -11   9  -3   21.30   67.69
 -11   9   3   68.79   90.49
 -12   0  -3  836.52   61.39
  12   0   3  877.41   75.79
 -12   0   3  859.71   69.69
  12   0  -3  716.13   71.69
  12   1   3   11.10   30.70
 -12  -1   3    3.30   27.80
 -12   1  -3   -1.30   22.60
  12  -1  -3  -11.20   28.80
  12   1  -3   -5.70   29.20
 -12   1   3  -24.10   25.80
 -12  -1  -3   13.40   16.30
 -12   2  -3  594.74   57.79
 -12  -2   3  572.34   53.59
  12  -2  -3  557.64   61.89
  12   2   3  653.43   61.89
  12   2  -3  609.74   61.59
 -12   2   3  608.94   62.49
 -12   3  -3   27.60   31.50
  12   3   3   77.09   34.10
  12   3  -3   47.40   31.80
 -12   3   3   61.89   36.40
 -12   4  -3  210.78   47.30
  12   4   3  338.27   46.90
 -12   4   3  332.17   53.49
  12   4  -3  287.17   50.09
 -12   5  -3   33.80   40.50
  12   5   3  121.49   41.70
 -12   5   3   26.30   39.40
  12   5  -3   64.09   43.60
 -12   6  -3   92.09   48.50
 -12   6   3   47.90   41.60
  12   6  -3   39.50   52.09
 -12   7  -3  187.08   51.49
 -12   7   3  151.08   50.69
 -12   8  -3  127.79   66.59
 -12   8   3   12.50   60.89
  13   0   3  -28.30   28.60
  13   0  -3   41.30   33.90
 -13   0   3   -5.00   28.90
 -13   0  -3    5.60   20.60
  13  -1  -3  696.63   71.69
  13   1   3  707.73   68.69
 -13  -1   3  646.04   64.79
 -13   1  -3  656.23   60.09
 -13   1   3  862.91   67.09
  13   1  -3  774.62   73.89
  13  -2  -3   78.09   34.50
 -13  -2   3   62.19   26.80
  13   2   3   81.79   34.40
 -13   2  -3   94.49   32.00
 -13   2   3    9.20   31.70
  13   2  -3   17.00   33.60
 -13   3  -3  374.76   58.59
  13  -3  -3  451.85   58.29
  13   3   3  533.05   58.29
  13   3  -3  443.76   58.89
 -13   3   3  571.14   61.79
 -13   4  -3  192.58   45.50
  13   4   3  180.58   42.40
 -13   4   3  185.18   46.10
  13   4  -3   88.59   43.80
  13   5   3  194.08   47.30
 -13   5  -3  191.78   50.19
 -13   5   3  221.28   52.69
  13   5  -3  147.89   50.89
 -13   6  -3  192.08   56.39
 -13   6   3  323.97   65.39
  13   6  -3  294.17   60.89
 -13   7  -3  108.29   59.49
 -13   7   3   11.80   43.90
 -13   8  -3  316.27   82.19
 -13   8   3  266.87   80.59
  14   0  -3  572.54   68.99
 -14   0   3  559.44   60.99
  14   0   3  636.64   68.29
  14  -1  -3   25.20   39.40
  14   1   3  -40.00   31.50
 -14   1  -3   -4.20   25.20
 -14  -1   3   51.59   31.50
  14   1  -3   -6.20   34.10
  14  -1   3   63.69   41.10
 -14   1   3   40.50   30.60
  14   2   3  815.62   77.19
  14  -2  -3  748.43   76.99
 -14   2  -3  654.03   67.99
 -14   2   3  810.42   74.69
  14   2  -3  801.62   77.69
  14  -3  -3  126.89   42.90
 -14   3  -3  225.28   42.50
  14   3   3  185.08   45.50
 -14   3   3  198.08   47.20
  14   3  -3  158.68   48.00
  14   4   3   86.29   39.40
 -14   4  -3  -16.70   35.20
  14  -4  -3    7.20   38.40
 -14   4   3  103.19   43.00
  14   4  -3   40.70   42.70
 -14   5  -3  320.37   62.79
 -14   5   3  215.88   57.89
  14   5  -3  370.36   61.49
 -14   6  -3   36.40   49.10
 -14   6   3   53.19   53.29
 -14   7  -3  400.26   74.49
 -14   7   3  423.36   73.19
 -14   8  -3   44.20   62.79
 -14   8   3   48.60   70.59
 -15   0   3   50.79   34.80
  15   0  -3  -26.30   42.90
  15   0   3  -55.79   36.60
  15  -1  -3  591.34   71.39
  15   1   3  746.73   76.09
  15  -1   3  691.83   76.39
 -15   1   3  610.84   65.89
  15   1  -3  613.94   74.19
  15   2   3   44.40   42.30
  15  -2  -3   62.29   44.80
 -15   2  -3   20.00   30.30
 -15   2   3  -19.10   32.50
  15   2  -3  -68.79   35.90
  15  -3  -3  336.57   57.89
  15   3   3  293.67   53.49
 -15   3  -3  365.96   55.69
 -15   3   3  244.78   52.19
  15   3  -3  302.47   58.39
 -15   4  -3   36.50   45.20
  15  -4  -3   95.49   43.50
  15   4   3   25.20   42.10
 -15   4   3   87.89   45.50
  15   4  -3   59.99   47.70
  15  -5  -3  202.68   52.69
 -15   5  -3  209.48   56.59
 -15   5   3  223.08   59.59
  15   5  -3  243.88   59.29
 -15   6  -3  127.39   57.39
 -15   6   3  301.67   62.19
 -15   7  -3   12.10   61.99
 -15   7   3   48.60   65.19
  16   0  -3 2238.68  164.28
  16   0   3 2177.48  158.58
  16   1   3  101.39   47.60
  16  -1  -3   72.39   44.00
 -16   1   3   85.89   42.60
  16   1  -3   84.09   45.40
  16  -1   3  125.79   44.30
  16  -2  -3 1093.49  100.89
  16   2   3 1153.28  101.39
 -16   2   3 1102.49   93.59
  16   2  -3 1129.89  106.09
  16  -2   3 1077.79  100.49
  16   3   3  -70.19   43.10
 -16   3  -3   82.99   38.30
  16  -3  -3   79.29   41.80
 -16   3   3    0.60   38.50
  16   3  -3  -49.40   46.00
  16   4   3  585.94   73.09
  16  -4  -3  754.12   85.29
 -16   4  -3  798.92   84.69
  16   4  -3  494.35   77.29
 -16   4   3  529.55   76.99
  16  -5  -3   68.69   56.59
 -16   5  -3  170.58   54.09
  16   5  -3  127.99   55.39
 -16   5   3   69.59   50.79
 -16   6  -3  238.38   72.09
  16  -6  -3  181.88   64.09
 -16   6   3  262.17   72.49
 -16   7  -3    6.50   55.59
 -16   7   3  243.78   74.79
  17   0  -3   42.90   52.49
  17   0   3   -3.20   45.60
  17   1   3  773.62   90.29
  17  -1  -3 1014.00   93.99
  17  -1   3 1008.90   92.09
  17   1  -3  759.52   86.39
  17   2   3   46.80   45.50
  17  -2  -3   10.00   49.30
  17  -2   3  -16.90   43.20
  17   2  -3  -24.40   51.79
  17   3   3  305.97   61.59
  17  -3  -3  314.97   64.59
 -17   3   3  407.56   62.09
  17   3  -3  413.96   70.09
  17  -3   3  369.36   64.99
  17  -4  -3  104.19   45.90
  17   4   3   -9.20   44.80
 -17   4   3  -11.00   45.50
  17   4  -3   31.60   52.59
  17  -5  -3  103.79   56.79
 -17   5  -3   64.79   53.99
  17   5  -3  139.49   57.79
 -17   5   3   82.99   67.19
  17  -6  -3   86.69   49.10
 -17   6  -3   39.90   49.80
 -17   6   3  -14.80   53.99
  18   0   3  158.48   52.19
  18   0  -3  178.28   54.09
  18   1   3   48.60   50.09
  18  -1  -3  137.09   59.49
  18   1  -3  -33.60   52.79
  18  -1   3   14.40   51.99
  18   2   3   95.79   51.09
  18  -2  -3  124.09   51.29
  18  -2   3  147.29   52.79
  18   2  -3    5.00   55.19
  18   3   3  -19.50   48.80
  18  -3  -3  176.08   54.09
  18  -3   3   54.29   50.89
  18   3  -3   10.20   56.29
  18  -4  -3   61.39   49.70
  18   4  -3  105.69   57.59
  18  -4   3   91.79   51.29
  18  -5  -3  217.38   55.09
 -18   5   3  185.88   63.59
  19   0   3  -68.29   54.59
  19   0  -3    0.30   48.40
  19   1   3   97.19   60.09
  19  -1  -3   90.69   55.69
  19   1  -3  106.49   63.59
  19  -1   3  107.19   60.79
  19   2   3    2.70   53.59
  19  -2  -3  -28.00   58.29
  19  -2   3   29.30   50.69
  19   2  -3 -160.78   43.10
  19   3   3  133.79   59.89
  19  -3  -3  161.38   68.39
  19   3  -3  126.79   59.19
  19  -3   3  142.89   55.59
  19  -4  -3   76.29   52.69
  19  -4   3   -1.40   49.70
  19   4  -3   13.20   58.49
  20   0   3  120.99   58.49
  20   0  -3  113.19   55.09
  20   1   3  126.99   61.59
  20  -1  -3  -19.20   52.19
  20  -1   3  -13.00   50.99
  20   1  -3  -71.09   63.59
  20   2   3   40.50   60.59
  20  -2  -3   28.80   53.79
  20  -2   3  104.99   70.09
  20   2  -3  -14.40   62.99
  20  -3  -3  -95.39   48.10
  20   3   3  -41.40   55.49
  20   3  -3   11.00   61.39
  20  -3   3   41.30   55.19
  21   0  -3   86.59   57.79
  21   0   3 -112.19   59.79
   0   0   4 5792.42  352.96
   0   0  -4 5865.61  353.16
   0   0   4 5955.00  353.96
   0   1   4  369.86   30.70
   0   1  -4  372.06   33.40
   0   1   4  356.46   25.20
   0  -1   4  385.26   33.80
   0  -1  -4  383.16   25.70
   0  -1  -4  407.66   30.90
   0   2   4  583.04   46.60
   0   2  -4  552.14   48.50
   0   3   4  523.35   47.20
   0   3  -4  423.06   42.50
   0   4  -4 2039.70  136.19
   0   4   4 1933.11  133.39
   0   5  -4  862.81   75.09
   0   5   4  851.01   72.79
   0   6   4 1824.82  126.79
   0   6  -4 1601.04  124.59
   0   7  -4  100.29   51.39
   0   7   4   17.00   44.10
   0   8  -4  395.96   69.59
   0   8   4  366.06   73.79
   0   9  -4  138.09   65.19
   0   9   4  108.69   61.39
   0  10   4   12.30   65.49
   0  10  -4  146.69   73.79
   1   0  -4    6.20   10.40
  -1   0  -4   10.00   11.30
  -1   0  -4   15.80    9.90
  -1   0   4    8.70    9.70
  -1   0   4    3.90   15.20
   1   0   4    7.30    8.30
   1   0  -4   18.40   12.90
   1   0   4  -11.10   10.30
   1  -1  -4 3095.89  191.38
   1   1   4 3071.19  191.38
  -1   1  -4 3144.39  193.08
  -1  -1   4 3190.58  193.58
  -1   1   4 3093.89  193.08
   1   1  -4 3194.08  194.68
  -1  -1  -4 3318.47  191.68
   1   2   4  368.56   34.30
  -1  -2  -4  337.57   25.10
  -1   2   4  426.56   37.50
   1   2  -4  325.77   35.40
   1   3   4 1940.01  118.29
  -1   3  -4 1673.33  119.29
  -1   3   4 1678.63  118.09
   1   3  -4 1938.71  118.99
  -1  -3  -4 1790.42  112.29
  -1   4  -4  240.38   44.20
   1   4   4  309.17   41.50
  -1   4   4  368.16   46.40
   1   4  -4  296.47   38.80
   1   5   4 1166.78   90.09
  -1   5  -4 1224.88   94.79
   1   5  -4 1203.68   93.39
  -1   5   4 1013.00   88.49
   1   6   4  190.78   43.60
  -1   6  -4   94.79   40.10
  -1   6   4  154.08   40.80
   1   6  -4  148.79   41.70
   1   7   4  447.56   66.69
  -1   7  -4  430.26   63.39
   1   7  -4  456.05   63.99
  -1   7   4  464.95   64.09
  -1   8  -4   37.70   61.09
   1   8   4  139.59   59.79
   1   8  -4  240.08   66.59
  -1   8   4  182.78   63.19
  -1   9  -4    9.40   60.49
   1   9   4  106.29   74.09
  -1   9   4  -26.90   53.69
   1   9  -4   84.39   64.19
   1  10   4  280.07  122.09
  -1  10  -4  181.88   76.99
   1  10  -4  276.47   79.89
  -1  10   4  433.26  128.89
   2   0  -4  620.24   46.60
  -2   0  -4  639.44   42.60
  -2   0   4  699.03   48.30
   2   0  -4  684.43   46.70
  -2  -1   4  117.99   22.90
   2   1   4  111.09   13.90
   2  -1  -4  129.19   18.70
  -2   1   4  115.29   20.60
  -2  -1  -4  128.39   14.30
   2   1  -4  121.99   20.80
   2   2   4 1461.35   85.19
   2   2   4 1444.96   90.09
   2   2  -4 1254.07   96.69
  -2  -2  -4 1345.77   84.79
  -2   2   4 1438.46   94.19
   2   3   4 1154.88   78.89
  -2   3  -4 1123.49   82.09
  -2  -3  -4 1111.09   72.99
   2   3  -4 1222.78   81.59
  -2   3   4 1129.19   81.59
  -2   4  -4  627.44   59.69
   2   4   4  556.54   55.59
   2   4  -4  639.64   57.39
  -2   4   4  602.24   58.79
   2   5   4 1300.67   99.89
  -2   5  -4 1283.17  102.99
   2   5  -4 1392.46  104.59
  -2   5   4 1393.36  102.59
   2   5  -4 1459.45   99.89
   2   6   4  197.78   42.00
  -2   6  -4  189.98   44.70
   2   6  -4  243.18   48.50
  -2   6   4  186.78   45.30
  -2   7  -4  925.11   97.39
   2   7   4 1152.68   99.49
   2   7  -4 1193.38  103.49
  -2   7   4 1288.97  104.99
  -2   8  -4   68.29   54.29
   2   8   4   67.59   56.69
   2   8  -4  130.89   62.29
  -2   8   4  162.28   60.69
   2   9   4  888.31  110.99
  -2   9  -4 1262.07  143.29
  -2   9   4 1036.20  112.89
   2   9  -4  790.02  114.19
   2  10   4  -30.70  103.19
  -2  10  -4   64.79   97.49
  -2  10   4  -40.40  113.89
   2  10  -4  -35.20  110.89
  -3   0   4   20.00   18.60
   3   0  -4    6.20   16.00
   3  -1  -4  108.89   21.10
   3   1   4  164.18   13.40
  -3   1  -4  138.19   22.50
  -3  -1   4  231.58   28.20
   3   1  -4  150.78   22.80
  -3   1   4  213.18   24.90
  -3  -1  -4  114.69   13.20
  -3   2  -4 1798.32  112.99
   3   2   4 1583.14  107.69
   3   2   4 1637.14  105.39
  -3  -2  -4 1730.93  113.09
  -3  -2  -4 1771.82  105.19
   3   2  -4 1949.10  114.39
  -3   2   4 1663.13  112.99
   3   3   4  432.16   39.10
   3   3   4  532.95   33.70
  -3   3  -4  519.95   49.30
  -3  -3  -4  326.27   31.00
   3   3  -4  360.96   46.30
  -3   3   4  525.35   48.90
  -3   4  -4  587.44   59.59
   3   4   4  648.64   45.90
   3   4   4  604.34   54.69
  -3   4   4  591.84   59.49
   3   4  -4  600.44   58.79
  -3   5  -4  382.46   51.59
   3   5   4  471.75   49.99
  -3   5   4  375.66   51.99
   3   5  -4  357.36   46.80
   3   6   4 1327.57  102.09
  -3   6  -4 1344.37  107.39
   3   6  -4 1426.86  104.69
   3   6  -4 1249.18  101.49
  -3   6   4 1244.28  106.59
  -3   7  -4  173.28   50.89
   3   7   4  234.28   51.09
  -3   7   4  312.57   54.69
   3   7  -4  192.88   55.29
   3   8   4  976.00   98.09
  -3   8  -4  898.11  108.09
   3   8  -4  975.10  108.49
  -3   8   4  677.23   91.79
   3   9   4  -49.10   59.79
  -3   9  -4  -33.90   57.79
  -3   9   4   71.89   62.59
   3   9  -4    1.10   56.29
   3  10   4  633.54  110.49
  -3  10  -4  462.45  146.99
  -3  10   4  805.02  156.48
   3  10  -4  421.76  125.09
  -4   0   4 1077.49   71.99
  -4   0  -4 1057.49   65.79
   4   0  -4 1017.20   71.89
  -4  -1   4  530.85   44.60
  -4   1  -4  466.05   40.00
   4  -1  -4  486.05   41.80
   4   1  -4  507.15   44.00
  -4   1   4  457.25   42.80
   4   2   4  141.09   18.20
  -4   2  -4  177.98   26.60
   4   2   4  146.59   17.00
  -4   2   4  140.29   29.30
   4   2  -4  196.38   30.50
   4   3   4  147.89   21.70
  -4   3  -4  108.99   29.70
   4   3   4  120.19   22.80
   4   3  -4  189.88   36.50
  -4   3   4  113.39   29.50
  -4  -3  -4  124.19   16.50
   4   4   4   48.90   25.70
   4   4   4   63.99   18.60
  -4   4  -4   80.79   35.70
   4   4  -4  116.89   37.70
  -4   4   4   88.19   34.10
   4   5   4   27.60   19.00
   4   5   4   41.40   29.00
  -4   5  -4  -15.80   33.90
   4   5  -4   26.10   33.30
  -4   5   4   38.90   32.50
  -4   6  -4  236.98   51.19
   4   6   4  257.97   45.30
  -4   6   4  243.08   48.70
   4   6  -4  217.28   43.20
   4   6  -4  204.98   45.50
  -4   7  -4   91.59   44.40
   4   7   4  177.88   43.00
   4   7  -4   88.69   43.70
   4   7  -4   87.89   44.60
  -4   8  -4   17.70   48.30
   4   8   4   65.29   46.60
  -4   8   4   36.90   50.29
   4   8  -4  -22.00   58.39
   4   9   4  448.36   81.09
  -4   9  -4  184.48   89.09
   4   9  -4  156.48   77.79
  -4   9   4  268.57   90.29
   4  10   4   22.40   84.39
  -4  10  -4   39.30   94.39
   4  10  -4   14.30   68.79
  -4  10   4  167.68  126.09
  -5   0   4   -4.80   19.20
  -5   0  -4    5.20   10.60
   5   0  -4   15.90   22.40
  -5   1  -4 1049.09   71.99
   5  -1  -4 1000.80   74.89
  -5  -1   4 1170.28   77.19
  -5   1   4 1104.69   75.09
   5   1  -4 1048.10   75.49
   5   2   4   91.79   14.80
   5   2   4   71.99   15.80
  -5   2  -4  117.49   25.30
   5   2  -4  165.38   26.40
  -5   2   4  124.59   26.00
   5   3   4 1673.43  116.39
   5   3   4 1842.42  116.39
  -5   3  -4 2152.08  125.59
  -5   3   4 1647.54  122.59
   5   3  -4 1993.70  124.99
  -5   4  -4  364.56   44.90
   5   4   4  286.67   36.00
   5   4   4  309.37   34.00
   5   4  -4  340.97   50.59
  -5   4   4  280.27   43.20
   5   5   4  509.05   52.49
   5   5   4  527.25   45.30
  -5   5  -4  731.43   66.39
   5   5  -4  590.14   62.29
  -5   5   4  438.86   58.29
  -5   6  -4  348.47   54.49
   5   6   4  395.56   51.09
   5   6  -4  428.56   54.89
   5   6  -4  317.97   52.49
  -5   6   4  372.26   54.99
  -5   7  -4  134.09   48.70
   5   7   4  223.68   46.20
   5   7  -4  175.58   48.40
  -5   7   4  137.79   46.60
   5   7  -4  137.69   45.40
  -5   8  -4 1120.29  104.59
   5   8   4  991.80   96.79
   5   8  -4  941.71  110.29
  -5   8   4 1094.09  118.99
  -5   9  -4  -37.60   57.39
   5   9  -4  115.19   72.99
  -5   9   4  110.09   82.29
   5  10   4  669.73  103.29
  -5  10  -4  600.84  100.79
   5  10  -4  556.14  119.69
  -5  10   4  669.13  106.99
  -6   0   4  597.74   50.49
   6   0   4  633.44   41.80
   6   0  -4  614.94   51.19
  -6   0  -4  596.54   41.80
   6   1   4  113.49   22.60
  -6  -1   4  174.48   30.40
  -6   1  -4  205.58   24.90
   6  -1  -4  152.18   30.00
   6   1  -4  168.48   27.10
  -6   1   4  212.68   30.00
   6   2   4  318.87   31.60
  -6   2  -4  384.66   38.70
   6   2   4  323.27   26.40
  -6  -2   4  395.36   37.80
   6   2   4  335.27   27.80
   6   2  -4  341.77   37.60
  -6   2   4  387.46   39.50
   6   3   4  195.08   25.20
  -6   3  -4  197.58   36.30
   6   3   4  183.68   24.30
   6   3  -4  163.08   35.00
  -6   3   4  206.18   38.30
   6   4   4  468.05   44.90
   6   4   4  539.05   47.00
  -6   4  -4  555.64   59.39
   6   4  -4  499.15   57.69
  -6   4   4  410.16   52.49
  -6   5  -4   -8.80   33.80
   6   5   4   12.40   26.60
   6   5   4   40.90   24.20
  -6   5   4   20.80   31.80
   6   5  -4   -4.80   39.10
   6   6   4  125.29   28.20
  -6   6  -4  196.98   47.90
   6   6   4  131.49   37.60
   6   6  -4  145.09   46.40
   6   6  -4  124.29   41.60
  -6   6   4  125.19   41.30
  -6   7  -4  349.77   60.29
   6   7   4  351.86   51.49
  -6   7   4  241.98   54.29
   6   7  -4  276.67   56.29
   6   7  -4  245.88   53.59
   6   8   4    7.50   42.50
  -6   8  -4   11.80   59.59
   6   8  -4   89.29   49.70
  -6   8   4   97.29   51.99
   6   8  -4   92.49   54.69
  -6   9  -4  187.88   95.29
   6   9  -4  283.47  102.69
  -6   9   4  278.77   71.89
  -6  10  -4    3.80   92.89
   6  10   4   75.49   80.89
  -6  10   4   79.89   72.29
   6  10  -4  -34.30   67.49
  -7   0  -4   10.30   12.70
   7   0  -4   -6.50   23.70
   7   0   4  -15.00   12.20
  -7   0   4   15.60   21.10
  -7  -1   4 2607.54  178.48
   7   1   4 2868.01  176.68
   7  -1  -4 2840.22  179.28
  -7   1  -4 2812.12  174.68
  -7   1   4 2837.02  177.68
   7   1  -4 2907.81  179.38
   7   2   4  111.09   19.60
  -7  -2   4   91.39   26.90
   7   2   4  156.28   14.80
   7   2   4  126.79   22.70
  -7   2  -4   90.19   27.80
  -7   2   4  193.78   32.50
   7   2  -4  142.99   29.40
   7   3   4 1575.14  103.69
   7   3   4 1565.94  106.09
  -7   3  -4 1663.73  111.79
  -7   3   4 1644.54  112.79
   7   3  -4 1798.72  113.99
   7   4   4  188.18   30.30
  -7   4  -4  190.18   37.70
   7   4   4  160.28   27.60
  -7   4   4  182.38   41.00
   7   4  -4  237.18   42.90
   7   5   4 1255.27   85.09
  -7   5  -4 1053.79   91.59
   7   5   4 1161.18   84.99
   7   5  -4 1014.10   99.39
  -7   5   4 1145.29   91.79
   7   6   4  362.26   41.90
   7   6   4  329.77   47.30
  -7   6  -4  400.76   57.49
   7   6  -4  403.16   60.19
  -7   6   4  269.17   52.99
  -7   7  -4  217.78   55.59
   7   7   4  380.16   60.29
   7   7  -4  310.37   59.09
   7   7  -4  293.77   55.59
  -7   7   4  353.56   65.59
  -7   8  -4  144.79   63.99
   7   8   4  116.69   57.49
   7   8  -4  104.49   57.49
  -7   8   4  201.78   66.89
  -7   9  -4   30.10   69.39
  -7   9   4   41.40   84.69
   7   9  -4   -2.40   55.19
  -7  10  -4  -27.80   67.79
   7  10   4  360.06   98.99
   7  10  -4  139.29   91.29
   8   0  -4 2530.65  165.08
  -8   0   4 2483.95  162.38
  -8   0  -4 2630.64  157.38
   8   1   4    6.30    7.60
   8  -1  -4   27.20   25.00
   8   1   4  -25.30   20.70
  -8   1  -4   -7.90   19.10
  -8  -1   4   26.00   27.30
  -8   1   4  -14.80   23.40
   8   1  -4   25.60   24.30
  -8   2  -4 2125.19  139.39
  -8  -2   4 2165.38  138.29
   8   2   4 2218.58  137.19
   8   2   4 2164.38  130.29
   8   2   4 2036.60  129.59
   8   2  -4 2259.27  142.19
  -8   2   4 2050.09  140.69
  -8   3  -4  147.09   34.60
   8   3   4  140.99   20.10
   8   3   4  187.48   26.80
  -8   3   4  101.79   33.60
   8   3  -4  186.78   35.50
  -8   4  -4  708.53   68.59
   8   4   4  741.23   55.59
   8   4   4  781.82   60.39
   8   4  -4  695.73   67.79
  -8   4   4  662.93   64.89
   8   5   4   11.70   32.20
   8   5   4   62.69   25.80
  -8   5  -4   28.60   33.20
   8   5  -4   75.69   45.10
  -8   5   4   64.49   38.80
   8   6   4  401.26   48.70
   8   6   4  324.97   45.60
  -8   6  -4  277.07   57.79
  -8   6   4  310.37   53.49
   8   6  -4  248.18   60.79
   8   7   4  177.78   46.10
  -8   7  -4  166.38   56.69
  -8   7   4  193.58   60.49
   8   7  -4  136.69   55.89
   8   7  -4  171.88   46.70
  -8   8  -4  111.79   73.19
   8   8   4  170.28   57.09
  -8   8   4  265.37   76.39
   8   8  -4  148.09   58.09
  -8   9  -4  253.47   70.09
   8   9  -4  241.48   75.69
  -8   9   4  347.87   76.09
  -9   0   4    1.60   23.20
   9   0  -4  -48.30   23.40
  -9   0  -4   -0.90   14.10
   9   1   4  507.85   46.70
   9   1   4  446.16   30.70
  -9  -1   4  460.95   48.50
   9  -1  -4  394.26   47.00
  -9   1  -4  437.16   41.20
  -9   1   4  485.95   45.80
   9   1  -4  451.35   49.00
  -9  -1  -4  425.66   31.30
   9   2   4  234.48   31.60
   9  -2  -4  208.98   36.90
  -9   2  -4  266.77   35.20
  -9  -2   4  185.28   31.20
   9   2  -4  307.97   40.20
  -9   2   4  172.88   34.40
  -9   3  -4  413.36   48.30
   9   3   4  499.25   45.90
   9   3   4  387.96   33.70
   9   3  -4  476.35   51.79
  -9   3   4  485.45   52.79
   9   4   4  481.85   43.80
   9   4   4  484.45   48.90
  -9   4  -4  533.05   56.39
  -9   4   4  591.64   61.59
   9   4  -4  637.64   61.79
   9   5   4  253.07   42.20
  -9   5  -4  189.98   44.60
   9   5   4  250.87   34.60
  -9   5   4  245.88   48.90
   9   5  -4  155.88   51.69
  -9   6  -4  352.06   56.09
   9   6   4  332.47   44.60
   9   6  -4  247.18   63.19
  -9   6   4  340.57   55.49
  -9   7  -4  135.99   57.99
   9   7   4  178.28   45.00
   9   7  -4  168.18   46.10
  -9   7   4  160.88   57.39
   9   7  -4  145.39   55.69
  -9   8  -4  553.24   98.19
   9   8  -4  621.54   77.89
  -9   8   4  618.04   82.09
  -9   9  -4   37.70   57.89
  -9   9   4  136.29   95.29
   9   9  -4   44.90   79.59
 -10   0   4  990.40   77.69
  10   0  -4 1058.59   83.19
 -10   0  -4 1057.19   69.89
 -10  -1   4   -2.90   28.20
  10   1   4  -37.00   23.30
  10   1   4   10.40   10.30
  10  -1  -4    3.60   25.30
 -10   1  -4    0.50   20.10
 -10  -1  -4   21.90   11.70
  10   1  -4   27.50   27.50
 -10   1   4   16.20   25.10
  10  -2  -4  669.33   61.49
 -10  -2   4  643.74   56.09
 -10   2  -4  623.84   56.69
  10   2   4  618.44   57.19
  10   2  -4  705.53   60.39
 -10   2   4  631.54   59.29
  10   3   4  294.27   27.70
  10   3   4  402.36   42.00
 -10   3  -4  386.76   45.60
  10   3  -4  311.67   46.00
 -10   3   4  348.57   44.70
  10   4   4  250.17   36.50
 -10   4  -4  177.48   42.50
  10   4   4  236.38   27.50
  10   4  -4  120.09   41.10
 -10   4   4  163.18   41.60
  10   5   4  965.30   74.29
 -10   5  -4  914.21   83.49
  10   5   4 1025.80   81.79
  10   5  -4  958.60   90.19
 -10   5   4  938.81   83.99
 -10   6  -4  124.59   50.99
  10   6   4  138.49   55.69
  10   6  -4  236.08   61.49
 -10   6   4  107.49   44.00
 -10   7  -4  705.33   85.59
 -10   7   4  659.53   82.39
  10   7  -4  856.21   83.29
  10   7  -4  872.21   90.89
 -10   8  -4   -0.40   59.69
 -10   8   4  -55.89   45.10
  10   8  -4   18.40   44.60
 -10   9  -4  823.92  121.69
 -10   9   4  954.60  109.19
  11   0  -4    9.00   28.20
 -11   0   4   -9.10   24.90
 -11   0  -4    3.20   16.60
 -11  -1   4  599.04   57.59
  11   1   4  632.34   40.30
  11  -1  -4  558.44   58.99
  11   1   4  653.63   58.79
 -11   1  -4  559.54   49.40
  11   1  -4  627.34   61.29
 -11   1   4  643.14   57.09
 -11  -1  -4  494.65   40.80
 -11   2  -4   63.79   26.90
  11   2   4  -11.20   24.40
 -11  -2   4  -12.20   23.00
  11  -2  -4   21.00   31.60
 -11   2   4    7.50   26.40
  11   2  -4   77.09   30.80
 -11   3  -4  408.56   49.40
  11   3   4  390.86   31.70
  11   3   4  422.86   47.50
  11   3  -4  478.35   56.09
 -11   3   4  496.85   55.79
  11   4   4  175.88   35.40
 -11   4  -4   93.19   36.90
 -11   4   4  186.88   45.40
  11   4  -4  142.79   43.00
 -11   5  -4  225.98   50.09
  11   5   4  168.38   42.10
 -11   5   4  171.68   48.20
  11   5  -4  258.57   52.39
 -11   6  -4  130.59   50.09
  11   6  -4  223.18   58.19
 -11   6   4  132.59   50.99
 -11   7  -4  -50.49   51.89
  11   7  -4   -8.70   46.20
 -11   7   4   49.10   45.40
 -11   8  -4  323.97   75.19
 -11   8   4  353.66   80.29
 -11   9  -4   14.90   95.09
 -11   9   4  -28.50   67.79
  12   0  -4  769.62   68.19
 -12   0  -4  680.83   52.89
 -12   0   4  685.53   64.69
  12   0   4  698.63   68.29
 -12  -1   4   29.80   31.40
  12  -1  -4  -43.10   27.70
 -12   1  -4   35.30   22.70
  12   1   4   12.50   25.70
 -12   1   4  -17.20   26.30
 -12  -1  -4   18.50   13.20
  12   1  -4   10.20   33.60
 -12  -2   4  616.44   59.69
  12  -2  -4  717.43   67.89
 -12   2  -4  688.53   60.69
  12   2   4  643.04   63.29
 -12   2   4  698.73   63.99
  12   2  -4  882.21   75.09
 -12   3  -4   18.70   30.40
  12   3   4   70.09   31.60
  12  -3  -4   23.20   32.70
 -12   3   4   37.30   35.30
  12   3  -4   17.00   36.00
  12   4   4  905.11   76.29
 -12   4  -4  789.22   77.69
 -12   4   4  822.22   81.79
  12   4  -4  897.71   82.99
  12   5   4   12.70   36.90
 -12   5  -4  123.89   43.40
 -12   5   4   23.40   42.30
  12   5  -4   12.30   42.10
 -12   6  -4  270.07   51.59
 -12   6   4  200.58   56.69
  12   6  -4  143.09   59.89
 -12   7  -4  165.28   60.99
 -12   7   4  102.69   55.99
 -12   8  -4  142.29   55.49
 -12   8   4  196.88   81.19
  13   0   4  -54.49   31.80
 -13   0  -4   21.90   20.00
 -13   0   4  -42.00   28.70
  13   0  -4  -10.60   36.00
 -13   1  -4 1141.09   83.29
  13   1   4 1160.88   92.59
  13  -1  -4 1193.68   93.29
 -13  -1   4 1011.20   88.49
 -13   1   4 1109.59   89.19
  13   1  -4 1198.98   92.69
 -13   2  -4   27.60   29.50
  13  -2  -4   -2.50   30.90
  13   2   4   61.49   34.80
 -13  -2   4   97.99   28.50
 -13   2   4  -15.80   30.30
  13   2  -4   27.20   38.40
  13   3   4  808.02   68.79
 -13   3  -4  679.83   68.19
  13  -3  -4  667.83   71.79
  13   3  -4  699.33   71.79
 -13   3   4  476.95   66.59
 -13   4  -4  121.09   40.20
  13  -4  -4  -12.80   34.50
  13   4   4  163.38   39.20
 -13   4   4  141.69   46.00
  13   4  -4   43.70   41.00
 -13   5  -4  260.57   56.69
 -13   5   4  249.88   54.89
  13   5  -4  310.57   57.59
 -13   6  -4   23.20   49.50
 -13   6   4   64.49   52.29
  13   6  -4   84.59   57.69
 -13   7  -4   60.99   59.59
 -13   7   4   57.99   56.49
 -13   8  -4   43.60   65.39
 -13   8   4   30.20   73.89
  14   0   4  162.58   40.10
  14   0  -4  178.48   43.80
 -14   0   4  102.69   37.70
 -14  -1   4  101.69   35.50
  14  -1  -4   52.09   38.60
 -14   1  -4   77.99   28.10
  14   1   4   49.99   38.70
 -14   1   4   40.10   34.20
  14   1  -4   63.39   37.70
  14  -1   4   82.09   38.70
  14   2   4  167.18   42.70
 -14   2  -4   93.99   35.40
 -14  -2   4  171.88   35.50
 -14   2   4  168.98   41.30
  14   2  -4  181.88   44.40
  14  -3  -4   20.10   35.90
  14   3   4   11.30   37.10
 -14   3  -4  -40.00   31.00
 -14   3   4   10.80   36.80
  14   3  -4   57.49   42.40
 -14   4  -4   -7.30   43.00
  14   4   4   24.90   36.20
  14  -4  -4  138.69   49.00
 -14   4   4   81.99   43.70
  14   4  -4   82.09   45.30
 -14   5  -4  125.49   44.90
  14   5  -4  137.49   52.29
 -14   5   4  131.19   49.00
 -14   6  -4  137.79   53.99
 -14   6   4   59.29   44.20
  14   6  -4  107.39   59.69
 -14   7  -4   80.49   60.49
 -14   7   4  203.28   66.49
 -14   8  -4  -13.60   60.09
 -14   8   4    6.80   67.39
  15   0  -4   -9.70   36.10
  15   0   4  -37.20   34.30
 -15   0   4   19.20   35.40
  15  -1  -4 1219.48   98.29
  15   1   4 1134.19   93.39
  15   1  -4 1096.69  101.29
 -15   1   4  976.20   88.59
  15  -1   4 1099.19   96.09
 -15   2  -4   37.70   32.20
  15   2   4   30.10   39.80
  15  -2  -4  -20.40   36.80
  15   2  -4  -11.30   43.90
 -15   2   4  -19.60   35.10
 -15   3  -4  626.14   68.29
  15  -3  -4  484.05   64.49
  15   3   4  482.15   63.49
 -15   3   4  541.35   67.09
  15   3  -4  477.05   69.99
 -15   4  -4  227.08   47.70
  15  -4  -4   85.79   44.40
  15   4   4  154.88   45.60
 -15   4   4  100.69   45.30
  15   4  -4  116.79   51.49
 -15   5  -4  207.38   55.29
  15  -5  -4  163.08   49.90
  15   5  -4  148.29   55.29
 -15   5   4  111.29   55.99
  15  -6  -4  202.98   52.79
 -15   6  -4  104.89   51.99
 -15   6   4  152.58   61.09
 -15   7  -4  149.88   64.79
 -15   7   4   65.49   66.59
  16   0   4  215.98   55.39
  16   0  -4  186.98   51.29
  16  -1  -4  -14.80   41.00
  16   1   4  101.79   46.20
  16   1  -4   54.59   48.10
 -16   1   4   38.40   37.80
  16  -1   4   -2.50   39.10
  16   2   4  189.88   48.00
  16  -2  -4   83.99   50.59
  16  -2   4   92.79   46.10
 -16   2   4   71.69   37.70
  16   2  -4   10.80   48.60
  16  -3  -4   68.59   42.10
  16   3   4  -11.60   45.60
  16   3  -4  -43.30   46.60
 -16   3   4   53.29   44.90
 -16   4  -4  102.19   53.29
  16  -4  -4  162.88   48.70
  16   4   4  205.28   51.19
 -16   4   4  133.39   50.89
  16   4  -4  108.69   52.59
 -16   5  -4   81.49   49.30
  16  -5  -4   56.59   45.10
 -16   5   4   28.60   48.60
  16   5  -4   26.40   53.89
  16  -6  -4  226.18   70.09
 -16   6  -4  186.28   56.99
 -16   6   4  178.28   60.29
  16  -7  -4  106.79   49.60
 -16   7  -4   57.79   59.99
 -16   7   4   89.39   70.19
  17   0  -4   89.09   47.60
  17   0   4   26.50   46.70
  17  -1  -4  563.74   79.79
  17   1   4  664.63   78.79
  17   1  -4  559.14   75.09
  17  -1   4  656.33   81.29
  17  -2  -4  -31.80   41.70
  17   2   4   18.20   42.70
  17   2  -4  -50.49   43.60
  17  -2   4  -18.10   45.50
  17  -3  -4   99.19   48.00
  17   3   4   45.60   49.30
  17   3  -4  125.99   57.79
 -17   3   4   80.59   46.50
  17  -4  -4  142.39   54.09
 -17   4   4   46.60   49.70
  17   4  -4   52.59   53.89
  17  -5  -4   88.19   53.59
 -17   5  -4   73.29   49.50
 -17   5   4  -40.60   45.70
  17   5  -4   22.00   54.59
 -17   6  -4  246.58   71.89
  17  -6  -4  210.18   66.29
 -17   6   4  151.58   56.69
  18   0  -4  364.26   65.69
  18   0   4  329.37   61.89
  18  -1  -4   69.69   57.39
  18   1   4   27.40   45.80
  18  -1   4   85.39   55.79
  18   1  -4   19.10   49.99
  18  -2  -4  210.08   56.29
  18   2   4  112.79   50.99
  18  -2   4  143.59   53.19
  18   2  -4   11.30   56.69
  18   3   4  -48.50   47.50
  18  -3  -4   14.10   47.10
  18   3  -4  -44.10   52.79
  18  -3   4   28.30   49.99
  18  -4  -4  116.49   50.49
  18   4  -4  -40.00   53.69
 -18   4   4   -9.20   50.19
  18  -5  -4  218.38   58.79
 -18   5   4  273.67   67.69
  19   0  -4   15.80   49.30
  19   0   4   27.30   59.29
  19   1   4  672.23   89.49
  19  -1  -4  699.43   88.19
  19  -1   4  701.13   93.59
  19   1  -4  724.23   99.59
  19   2   4   52.89   53.19
  19  -2  -4   19.90   60.29
  19   2  -4  -73.09   48.90
  19  -2   4   38.10   50.39
  19   3   4  378.46   76.39
  19  -3  -4  483.75   82.89
  19  -3   4  550.14   80.59
  19   3  -4  374.96   70.79
  19  -4  -4  117.29   62.49
  19   4  -4  -72.19   56.29
  19  -4   4   29.20   52.39
  20   0  -4  697.63   91.29
  20   0   4  811.12   92.29
  20  -1  -4   68.49   57.39
  20   1   4  -32.20   55.59
  20   1  -4  -50.79   65.29
  20  -1   4  -84.09   46.70
  20   2   4  630.54   87.19
  20  -2  -4  475.25   82.19
  20  -2   4  617.14   92.79
  20   2  -4  387.66   85.39
  20   3   4  -59.09   54.79
  20  -3  -4  -65.79   49.70
  20   3  -4  -76.79   59.99
  20  -3   4  130.99   57.39
  21   0  -4   56.29   56.59
  21   0   4   -8.70   65.19
   0   0   5  -12.90   14.80
   0   0  -5    1.30   15.50
   0   0  -5   -7.10   16.10
   0   0   5    7.10   12.80
   0  -1  -5    8.70   17.50
   0   1  -5   24.00   19.10
   0   1   5   23.30   15.90
   0  -1  -5   12.50    8.80
   0   1   5   26.20    8.20
   0   2   5   -2.10   20.60
   0   2  -5   43.30   22.90
   0   3   5   -5.00   21.90
   0   3  -5   -4.10   22.30
   0   4   5    3.60   26.30
   0   4  -5   17.60   29.70
   0   5  -5   46.30   33.90
   0   5   5   21.80   30.20
   0   6   5   50.49   34.30
   0   6  -5   14.40   35.50
   0   7   5   19.10   40.30
   0   7  -5   18.90   42.40
   0   8  -5   81.09   61.19
   0   8   5   70.79   49.99
   0   9  -5   92.49   81.79
   0   9   5  229.38   75.09
   0  10  -5   -7.90   87.39
   0  10   5   -4.50  106.29
   1   0  -5   -2.30   14.80
  -1   0   5   19.80   13.40
   1   0   5   -3.50   10.10
  -1   0   5   -3.90   19.10
  -1   0  -5   -9.60   14.00
  -1   0  -5   14.00   12.90
   1   0   5    5.50   14.30
   1   0  -5    5.60   12.70
  -1   1  -5 2631.94  161.58
  -1  -1   5 2605.14  161.98
   1  -1  -5 2596.14  159.28
   1   1   5 2799.72  157.38
   1   1   5 2575.24  159.58
  -1   1   5 2570.94  161.48
  -1   1   5 2570.74  159.08
  -1  -1  -5 2701.93  157.28
  -1  -1  -5 2555.64  159.58
   1   1  -5 2448.56  163.28
  -1   2  -5  172.68   26.20
   1   2   5  170.18   24.40
   1   2  -5  143.99   28.40
  -1   2   5  142.39   25.00
   1   3   5 2380.26  150.18
  -1  -3  -5 2419.26  144.29
   1   3  -5 2390.86  152.38
  -1   3   5 2214.98  150.58
  -1   4  -5  -20.50   30.00
   1   4   5  -11.20   24.30
  -1   4   5  -56.19   25.80
   1   4  -5   23.50   27.80
   1   5   5 1235.08   97.89
  -1   5  -5 1444.06  103.39
   1   5  -5 1271.67   96.79
   1   5  -5 1285.27  101.69
  -1   5   5 1295.87  100.49
  -1   6  -5   68.59   39.20
   1   6   5  177.48   41.50
  -1   6   5  158.68   43.60
   1   6  -5  106.89   38.80
   1   7   5  365.16   58.99
  -1   7  -5  384.56   64.19
   1   7  -5  253.87   59.89
  -1   7   5  281.67   53.39
   1   8   5  238.48   62.19
  -1   8  -5  109.89   57.39
  -1   8   5  214.28   57.29
   1   8  -5  121.09   54.89
  -1   9  -5   54.79   65.69
   1   9   5  137.59   67.79
   1   9  -5   99.99   78.09
  -1   9   5   36.50   70.39
   1  10   5  421.06  114.09
  -1  10  -5  294.27   87.39
   1  10  -5  204.18   93.59
  -1  10   5  456.65  111.39
  -2   0  -5 4136.19  245.38
  -2   0   5 3992.20  247.88
   2   0   5 4124.59  245.18
   2   0  -5 3987.40  246.78
   2  -1  -5  300.57   27.30
  -2  -1   5  350.16   34.10
   2   1   5  262.37   24.20
  -2   1   5  344.47   32.30
   2   1  -5  369.36   33.30
  -2  -1  -5  234.08   23.90
   2   2   5 1470.15   94.69
  -2   2   5 1512.45   97.79
   2   2  -5 1451.25  101.09
  -2   3  -5   98.39   30.20
   2   3   5  101.39   25.50
   2   3  -5   36.80   26.90
  -2   3   5  103.29   29.70
  -2  -3  -5  105.19   13.60
   2   4   5 1992.00  127.79
  -2   4  -5 1912.61  130.49
  -2  -4  -5 1740.93  121.39
   2   4  -5 2036.10  130.99
  -2   4   5 1986.30  130.19
  -2   5  -5  490.05   59.69
   2   5   5  593.84   57.19
  -2   5   5  592.24   63.59
   2   5  -5  487.75   55.59
   2   6   5  370.06   56.39
  -2   6  -5  480.15   61.59
   2   6  -5  437.76   54.59
  -2   6   5  408.26   56.59
   2   6  -5  420.66   59.39
  -2   7  -5  214.88   56.49
   2   7   5  276.87   52.19
  -2   7   5  245.68   55.09
   2   7  -5  215.58   56.69
   2   8   5   -1.40   57.49
  -2   8  -5   20.70   59.99
   2   8  -5   33.00   57.29
  -2   8   5  176.98   64.99
   2   9   5  230.88   77.89
  -2   9  -5  201.18   68.19
   2   9  -5  261.47   87.39
  -2   9   5  360.96   88.39
   2  10   5  -67.09   73.29
  -2  10  -5 -128.39   66.99
   2  10  -5 -110.19   62.29
  -2  10   5  -92.59   62.69
   3   0  -5   -3.10   16.70
  -3   0  -5  -16.40   10.20
  -3   0   5   -5.50   18.20
   3   1   5 1578.34  100.89
   3  -1  -5 1664.13  105.89
  -3  -1   5 1769.22  108.99
  -3   1   5 1567.74  106.19
   3   1  -5 1788.72  107.29
  -3  -1  -5 1638.34  100.99
  -3   2  -5  443.96   44.10
   3   2   5  438.46   35.50
   3   2   5  441.46   30.30
   3   2  -5  460.55   45.10
  -3   2   5  454.05   41.40
  -3   3  -5 1774.82  109.89
   3   3   5 1512.15  102.39
   3   3   5 1549.24   97.09
   3   3  -5 1471.45  110.89
  -3   3   5 1668.53  107.59
  -3  -3  -5 1560.54   96.69
  -3   4  -5  862.41   71.79
   3   4   5  726.03   61.59
  -3  -4  -5  744.63   51.39
  -3   4   5  782.12   66.49
   3   4  -5  776.32   69.59
   3   5   5  201.38   36.20
  -3   5  -5  151.28   41.60
   3   5  -5   99.79   38.10
  -3   5   5  108.59   37.10
  -3   6  -5 1012.40   86.19
   3   6   5  894.01   78.89
  -3   6   5  863.81   83.89
   3   6  -5  892.71   86.09
   3   6  -5  774.02   77.99
   3   7   5   -7.90   36.00
  -3   7  -5  -19.70   40.30
   3   7  -5   13.20   46.00
  -3   7   5   -1.00   40.80
   3   8   5  929.71   98.19
  -3   8  -5  836.92  102.59
   3   8  -5 1038.90  109.59
  -3   8   5 1115.39  111.99
  -3   9  -5  -25.30   72.59
   3   9   5   47.10   59.99
   3   9  -5   87.99   77.19
  -3   9   5  102.89   84.79
   3  10   5  895.01  131.49
  -3  10  -5  671.73  145.09
  -3  10   5  720.63  107.09
   3  10  -5  877.31  136.29
  -4   0   5 6968.80  415.46
   4   0  -5 6838.82  415.26
  -4   0  -5 6758.52  410.86
   4  -1  -5  169.48   27.80
  -4  -1   5  218.68   31.30
  -4   1  -5  206.78   24.70
  -4   1   5  186.58   28.10
   4   1  -5  176.18   28.40
   4   2   5  163.78   18.40
  -4   2  -5  138.59   27.50
   4   2   5  126.49   15.70
   4   2  -5   84.99   26.90
  -4   2   5  192.08   28.70
  -4   3  -5 2016.00  129.99
   4   3   5 1812.72  121.89
   4   3   5 1964.00  124.89
  -4   3   5 1983.40  131.39
  -4  -3  -5 1988.40  120.29
   4   3  -5 2061.99  134.19
   4   4   5  630.44   44.80
   4   4   5  572.14   53.89
  -4   4  -5  609.84   59.79
   4   4  -5  690.83   64.69
  -4  -4  -5  610.44   43.20
  -4   4   5  621.94   58.59
   4   5   5 1862.41  122.39
  -4   5  -5 1848.92  129.59
   4   5  -5 1733.53  126.79
  -4   5   5 1710.83  126.19
   4   6   5   47.60   36.00
  -4   6  -5   21.00   37.00
   4   6  -5    1.90   34.50
   4   6  -5   33.10   36.10
  -4   6   5   41.30   37.30
   4   7   5 1850.11  137.99
  -4   7  -5 1769.92  142.69
  -4   7   5 1994.90  144.09
   4   7  -5 2004.60  142.79
   4   7  -5 1958.60  143.69
   4   8   5   94.69   48.90
  -4   8  -5   90.99   62.39
   4   8  -5  104.09   60.49
  -4   8   5   49.20   51.29
   4   9   5 1407.26  152.28
  -4   9  -5 1280.57  130.09
  -4   9   5 1501.05  154.88
   4   9  -5 1560.44  150.98
   4  10   5   19.40   71.39
  -4  10  -5  252.67  124.39
   4  10  -5  171.78  108.69
  -4  10   5  128.19   75.19
  -5   0  -5   17.10   11.10
   5   0  -5    9.10   20.90
  -5   0   5   16.20   21.00
   5  -1  -5 2169.48  135.19
  -5   1  -5 2159.88  131.89
  -5  -1   5 1923.91  135.39
  -5   1   5 2052.49  134.69
   5   1  -5 2185.58  134.59
  -5   2  -5   85.29   25.20
   5   2   5   83.19   15.40
   5   2   5   84.99   13.80
  -5  -2   5  111.39   25.00
  -5   2   5   99.29   28.50
   5   2  -5   74.49   26.50
  -5   3  -5 1258.17   84.49
   5   3   5 1126.49   73.29
   5   3   5 1045.80   74.59
  -5   3   5 1075.89   81.99
   5   3  -5 1089.79   85.39
   5   4   5  454.55   41.90
   5   4   5  417.76   43.50
  -5   4  -5  481.25   54.19
   5   4  -5  514.15   59.49
  -5   4   5  510.45   56.49
  -5   5  -5  830.02   70.89
   5   5   5  618.04   49.70
   5   5   5  606.14   57.49
   5   5  -5  659.23   69.29
  -5   5   5  673.73   64.69
  -5   6  -5  499.55   63.39
   5   6   5  518.65   57.69
  -5   6   5  479.25   62.49
   5   6  -5  576.04   62.99
  -5   7  -5  348.97   70.69
   5   7   5  421.26   55.69
  -5   7   5  384.66   62.39
   5   7  -5  358.56   59.99
   5   7  -5  419.66   63.09
   5   8   5  603.14   75.29
  -5   8  -5  623.94   93.89
   5   8  -5  605.64   74.09
   5   8  -5  623.84   86.19
  -5   8   5  716.83   84.79
   5   9   5  123.79   61.49
  -5   9  -5   11.00   79.19
  -5   9   5   69.89   60.69
   5   9  -5  149.09   60.09
  -5  10  -5  421.96   93.19
   5  10   5  695.83  123.09
  -5  10   5  611.64   98.89
   5  10  -5  392.76   92.89
  -6   0   5 3558.14  227.58
  -6   0  -5 3715.43  221.98
   6   0  -5 3733.13  228.68
  -6   1  -5  111.39   21.30
   6  -1  -5  103.09   25.40
  -6  -1   5   56.09   28.30
  -6   1   5   62.49   25.50
   6   1  -5   84.29   27.10
   6   2   5 2513.45  156.58
   6   2   5 2588.14  160.18
  -6   2  -5 2709.13  164.18
  -6  -2   5 2581.34  163.98
  -6   2   5 2575.24  165.08
   6   2  -5 2560.74  165.68
   6   3   5  153.58   21.20
  -6   3  -5  171.08   34.90
   6   3   5  102.79   20.90
   6   3  -5  156.68   34.40
  -6   3   5   93.69   30.30
  -6   4  -5 2232.28  149.59
   6   4   5 2242.08  141.09
   6   4   5 2012.30  140.69
  -6   4   5 2346.07  150.68
   6   4  -5 2279.97  152.68
   6   5   5  554.44   55.89
   6   5   5  602.34   51.49
  -6   5  -5  695.33   68.89
   6   5  -5  589.54   69.79
  -6   5   5  670.53   64.29
   6   6   5 1255.97   85.49
   6   6   5 1186.88   92.89
  -6   6  -5 1124.19  103.99
  -6   6   5 1156.68   99.19
   6   6  -5 1391.06  103.99
  -6   7  -5  145.39   54.99
   6   7   5   65.19   37.20
  -6   7   5  139.29   53.09
   6   7  -5  138.09   49.90
   6   7  -5   85.59   44.80
   6   8   5  372.66   59.89
  -6   8  -5  166.88   73.89
  -6   8   5  292.37   72.79
   6   8  -5  250.27   57.29
   6   8  -5  291.77   65.09
  -6   9  -5  296.77   89.29
   6   9   5  173.88   65.79
  -6   9   5  279.17   99.39
   6   9  -5  254.97   86.89
  -6  10  -5   63.19  111.99
   6  10  -5   44.90   87.59
  -7   0   5   14.70   21.90
  -7   0  -5   10.10   12.00
   7   0  -5   -2.40   23.20
   7  -1  -5 1583.64  109.79
  -7   1  -5 1672.43  104.99
  -7  -1   5 1444.36  109.79
   7   1  -5 1762.72  109.89
  -7   1   5 1628.64  108.79
  -7   2  -5   28.10   23.70
  -7  -2   5   12.00   23.80
   7   2   5    9.10    8.00
   7  -2  -5    9.70   24.80
   7   2   5  -43.40   11.70
   7   2   5   -8.50   16.10
   7   2  -5   33.90   25.70
  -7   2   5   14.90   27.60
   7   3   5 2152.18  134.89
   7   3   5 2041.30  132.09
  -7   3  -5 2091.39  141.09
   7   3  -5 2145.99  142.29
  -7   3   5 2233.98  143.09
   7   4   5   84.09   22.50
  -7   4  -5  116.49   35.90
   7   4   5   90.39   24.60
  -7   4   5  114.19   34.10
   7   4  -5  107.29   38.20
   7   5   5  903.71   72.49
  -7   5  -5  990.00   84.69
   7   5   5  955.10   72.49
   7   5  -5  887.81   88.79
  -7   5   5  957.90   81.09
   7   6   5   71.79   26.40
   7   6   5   94.39   33.90
  -7   6  -5   59.89   43.30
   7   6  -5   34.80   47.30
  -7   6   5  122.69   45.90
  -7   7  -5  300.47   64.69
   7   7   5  260.87   51.09
   7   7  -5  328.57   57.39
   7   7  -5  302.57   60.89
  -7   7   5  282.17   56.79
  -7   8  -5   89.39   61.29
   7   8   5  198.08   48.90
  -7   8   5  163.28   57.89
   7   8  -5   99.69   72.59
   7   8  -5  123.09   56.59
  -7   9  -5  148.49   65.39
  -7   9   5 -150.88   66.59
   7   9  -5   69.19   79.49
  -7  10  -5   56.39   76.29
   7  10  -5  139.69  116.59
  -8   0   5  135.69   29.50
  -8   0  -5  148.19   18.50
   8   0  -5  134.39   30.90
  -8   1  -5   -9.40   18.20
   8  -1  -5  -11.30   27.40
   8   1   5   24.50   22.40
  -8  -1   5    5.80   28.00
   8   1  -5   56.19   29.80
  -8   1   5   -5.70   23.90
   8   2   5  391.76   38.30
  -8   2  -5  444.96   43.10
  -8  -2   5  396.36   42.60
   8  -2  -5  412.46   46.70
   8   2  -5  398.46   46.30
  -8   2   5  438.56   47.70
   8   3   5  427.26   39.00
   8   3   5  331.67   31.40
  -8   3  -5  395.26   46.90
   8   3  -5  481.55   49.80
  -8   3   5  397.26   45.90
   8   4   5  150.68   24.30
   8   4   5  200.48   29.20
  -8   4  -5  108.19   37.80
   8   4  -5  150.48   39.10
  -8   4   5  113.49   36.70
   8   5   5  841.12   72.39
  -8   5  -5  841.92   80.69
   8   5   5  860.31   67.29
  -8   5   5  837.42   82.59
   8   5  -5  903.61   87.49
  -8   6  -5   34.50   39.00
   8   6   5   42.70   32.30
  -8   6   5   43.10   43.50
   8   6  -5   34.40   50.59
  -8   7  -5  737.23   84.49
   8   7   5  865.51   84.19
   8   7  -5  837.02   82.79
   8   7  -5  765.02   83.69
  -8   7   5  698.33   83.79
   8   8   5   36.60   47.70
  -8   8  -5   51.29   61.09
  -8   8   5  103.89   53.59
   8   8  -5   -8.00   53.59
  -8   9  -5  328.67   78.59
   8   9  -5  458.15   84.99
  -8   9   5  513.75   85.29
  -9   0  -5   -0.30   13.70
  -9   0   5  -29.80   24.90
   9   0  -5   26.40   29.80
  -9  -1   5  441.36   50.99
   9  -1  -5  416.26   48.40
  -9   1  -5  472.15   42.30
   9   1   5  479.65   46.60
   9   1  -5  572.34   53.89
  -9   1   5  505.35   49.20
   9  -2  -5  213.38   37.00
   9   2   5  203.48   30.10
  -9  -2   5  243.08   34.30
  -9   2  -5  165.28   31.90
  -9   2   5  218.98   36.10
   9   2  -5  221.58   37.80
   9   3   5  473.75   41.90
  -9   3  -5  291.97   43.30
   9   3   5  321.87   28.90
  -9   3   5  429.46   50.39
   9   3  -5  415.46   49.00
   9   4   5  523.65   44.20
   9   4   5  515.25   50.89
  -9   4  -5  569.64   59.79
   9   4  -5  574.64   62.49
  -9   4   5  598.34   62.29
  -9   5  -5  -13.50   39.50
   9   5   5   43.10   26.00
   9   5   5   47.60   33.20
   9   5  -5   37.90   46.90
  -9   5   5  101.89   41.30
  -9   6  -5  588.44   75.09
   9   6   5  595.64   58.79
   9   6  -5  482.35   76.89
  -9   6   5  538.45   71.59
  -9   7  -5   67.69   52.09
   9   7   5  105.09   41.20
   9   7  -5   76.29   42.70
   9   7  -5  115.89   52.19
  -9   7   5   73.99   53.49
  -9   8  -5  529.25   95.89
  -9   8   5  676.53  109.99
   9   8  -5  944.21  118.99
  -9   9  -5  -60.09   83.89
   9   9  -5   36.40   62.49
  -9   9   5  -97.19   88.89
  10   0  -5   66.09   29.20
 -10   0  -5   37.60   16.20
 -10   0   5   13.30   26.60
  10  -1  -5   26.10   26.90
  10   1   5  -13.40   22.00
 -10   1  -5   46.30   21.00
 -10  -1   5   27.90   30.20
 -10   1   5   22.40   26.10
  10   1  -5   54.49   28.10
 -10  -2   5  241.58   35.80
 -10   2  -5  205.68   33.30
  10  -2  -5  194.18   37.80
  10   2   5  184.08   31.20
  10   2  -5  233.28   40.20
 -10   2   5  261.77   40.40
  10   3   5  132.19   27.20
  10  -3  -5   33.90   30.70
  10   3   5   79.39   17.00
 -10   3  -5   48.50   30.60
  10   3   5   56.39   12.60
  10   3  -5   86.79   35.60
 -10   3   5   63.09   30.20
  10   4   5   -0.30   19.30
 -10   4  -5    9.20   34.60
  10   4   5   35.40   27.60
  10   4  -5   24.80   37.90
 -10   4   5  -35.20   28.90
 -10   5  -5   68.59   41.60
  10   5   5   49.50   35.40
  10   5   5  125.89   35.60
  10   5  -5   98.29   48.80
 -10   5   5   63.79   41.70
 -10   6  -5   44.30   45.10
 -10   6   5   44.10   44.80
  10   6  -5   40.20   51.99
 -10   7  -5   78.69   53.89
  10   7  -5   47.30   54.09
  10   7  -5  172.18   48.40
 -10   7   5  149.19   53.19
 -10   8  -5  -87.79   62.89
 -10   8   5   23.60   49.30
  10   8  -5   73.49   60.19
 -10   9  -5  315.37  118.39
 -10   9   5  321.17  117.29
 -11   0   5  -36.30   25.80
  11   0  -5    2.80   29.10
 -11   0  -5   20.20   16.30
 -11   1  -5  245.18   30.00
 -11  -1   5   81.39   34.50
  11  -1  -5  273.57   40.30
  11   1   5  118.89   33.90
 -11   1   5  183.68   35.10
  11   1  -5  221.78   40.90
 -11  -2   5  149.29   31.80
 -11   2  -5   30.80   26.30
  11  -2  -5   44.30   32.80
  11   2   5  138.49   30.40
  11   2  -5   82.29   35.30
 -11   2   5   82.59   32.50
  11   3   5  228.48   34.80
 -11   3  -5  152.58   37.00
  11  -3  -5  202.38   43.40
 -11   3   5  252.77   44.20
  11   3  -5  219.28   44.00
  11   4   5  104.69   32.00
 -11   4  -5  131.09   40.20
  11   4  -5  124.99   42.70
 -11   4   5  143.29   42.90
 -11   5  -5  321.57   57.49
  11   5   5  323.67   47.50
  11   5  -5  362.16   58.59
 -11   5   5  304.87   50.89
 -11   6  -5  192.38   53.89
 -11   6   5  251.97   55.69
  11   6  -5  226.18   63.39
 -11   7  -5  -14.60   42.80
 -11   7   5   97.59   57.39
  11   7  -5  108.19   48.30
  11   7  -5    5.10   92.29
 -11   8  -5  385.86   91.89
 -11   8   5  381.56   68.39
 -11   9  -5  -11.70   75.59
 -11   9   5   50.59   56.59
  12   0   5  144.89   35.40
 -12   0  -5   46.90   19.00
 -12   0   5  154.38   35.40
  12   0  -5   72.69   37.10
 -12   1  -5   25.90   21.60
 -12  -1   5  -26.30   31.00
  12   1   5   26.70   29.50
  12  -1  -5   56.49   36.50
 -12   1   5   57.99   31.60
  12   1  -5   -5.40   29.30
  12  -2  -5  123.59   36.10
  12   2   5  168.68   34.30
 -12  -2   5  211.48   35.60
 -12   2  -5  181.78   34.90
  12   2  -5  168.78   39.10
 -12   2   5  160.98   39.10
 -12   3  -5  181.58   38.10
  12  -3  -5  149.69   40.40
  12   3   5  206.28   37.90
  12   3  -5  176.28   44.50
 -12   3   5  184.28   42.70
 -12   4  -5  132.99   41.00
  12   4   5  248.48   38.40
  12  -4  -5   52.79   37.20
  12   4  -5  109.49   43.80
 -12   4   5  116.39   42.30
  12   5   5  390.86   64.49
 -12   5  -5  633.84   70.19
  12   5  -5  449.36   65.59
 -12   5   5  435.76   70.19
 -12   6  -5  118.39   56.09
 -12   6   5  146.79   45.50
  12   6  -5  128.39   57.79
 -12   7  -5  285.47   68.89
 -12   7   5  339.57   71.89
 -12   8  -5   77.69   58.09
 -12   8   5   64.99   62.69
  13   0  -5   55.39   34.50
 -13   0  -5   -1.70   18.60
 -13   0   5  -16.00   30.90
  13   0   5  -34.60   29.00
  13  -1  -5 1579.54  114.09
  13   1   5 1504.35  109.09
 -13   1  -5 1474.65  100.09
 -13  -1   5 1232.78  106.09
  13   1  -5 1584.84  113.39
 -13   1   5 1298.97  105.19
  13   2   5   11.80   30.50
  13  -2  -5  105.39   37.40
 -13  -2   5   54.79   30.40
 -13   2  -5   10.80   27.10
 -13   2   5   44.50   33.60
  13   2  -5    2.10   39.20
  13  -3  -5 1454.85  113.49
  13   3   5 1535.75  112.99
 -13   3  -5 1557.54  110.39
  13   3  -5 1417.86  115.39
 -13   3   5 1382.76  111.89
  13  -4  -5   89.19   43.70
  13   4   5  197.48   40.90
 -13   4  -5  100.29   41.50
  13   4  -5   85.19   43.60
 -13   4   5  141.59   46.60
 -13   5  -5  607.24   73.19
 -13   5   5  701.03   79.19
  13   5  -5  482.25   72.19
 -13   6  -5   18.00   45.40
 -13   6   5   50.79   42.40
  13   6  -5  -17.30   51.29
 -13   7  -5  232.48   55.29
 -13   7   5  190.38   61.39
 -13   8  -5  105.29   62.89
 -13   8   5   -2.30   71.39
  14   0  -5 2015.80  144.79
 -14   0   5 1789.02  137.09
  14   0   5 2118.29  143.59
  14  -1  -5   97.49   45.60
 -14   1  -5  126.09   29.70
 -14  -1   5  212.18   41.60
  14   1   5   46.00   38.00
 -14   1   5   50.89   35.10
  14   1  -5  125.29   45.70
 -14   2  -5 1748.23  124.69
  14  -2  -5 1778.42  131.59
 -14  -2   5 1899.81  124.59
  14   2   5 1666.13  128.59
  14   2  -5 1754.22  134.69
 -14   2   5 1729.63  126.89
  14  -3  -5  571.54   69.29
  14   3   5  532.55   64.89
 -14   3  -5  600.44   67.89
  14   3  -5  597.64   67.29
 -14   3   5  522.05   66.79
  14   4   5  851.71   79.49
  14  -4  -5  646.14   78.19
 -14   4  -5  856.11   80.79
  14   4  -5  684.33   79.49
 -14   4   5  870.01   86.99
  14  -5  -5  192.68   49.80
 -14   5  -5  248.08   53.19
  14   5  -5  145.09   54.69
 -14   5   5  133.39   50.09
  14  -6  -5  272.77   54.19
 -14   6  -5  191.68   60.09
 -14   6   5  343.27   70.19
  14   6  -5  240.18   64.79
 -14   7  -5  143.09   64.79
 -14   7   5  176.08   70.49
 -14   8  -5  121.99   63.89
 -14   8   5    9.20   64.19
  15   0  -5   74.29   45.10
 -15   0   5   53.29   36.70
  15   0   5    4.80   39.50
 -15  -1   5  760.32   84.39
  15   1   5  964.80   87.69
  15  -1  -5 1070.89   94.19
  15  -1   5  853.41   89.29
 -15   1   5  875.51   80.79
  15   1  -5  931.71   86.79
  15  -2  -5  116.89   46.00
  15   2   5  135.69   44.20
 -15   2  -5   90.99   38.70
 -15   2   5   44.80   40.00
  15   2  -5   87.89   50.49
 -15   3  -5  297.27   52.99
  15  -3  -5  346.57   56.39
  15   3   5  329.67   55.69
 -15   3   5  426.76   59.29
  15   3  -5  293.87   59.69
  15   4   5  147.29   46.00
 -15   4  -5  146.29   45.60
  15  -4  -5  201.88   53.49
 -15   4   5  106.89   47.20
  15   4  -5  217.88   55.99
 -15   5  -5  218.28   59.29
  15  -5  -5  176.58   57.09
 -15   5   5  186.58   58.09
  15   5  -5   96.79   54.59
  15  -6  -5  150.88   58.59
 -15   6  -5  146.49   52.19
 -15   6   5  123.89   61.19
  15  -7  -5   17.90   52.29
 -15   7  -5  117.59   56.39
 -15   7   5   59.19   60.19
  16   0  -5  156.78   49.70
  16   0   5  181.48   51.89
  16  -1  -5  145.59   52.99
  16   1   5  136.89   44.40
  16  -1   5  147.89   53.29
 -16   1   5  139.19   43.80
  16   1  -5  130.09   54.49
  16   2   5   64.69   43.70
  16  -2  -5   58.59   43.30
 -16   2   5    3.70   36.50
  16   2  -5   15.40   50.09
  16  -3  -5  158.58   53.39
  16   3   5   80.49   49.80
  16   3  -5   58.99   54.39
 -16   3   5  145.49   50.29
 -16   4  -5  125.79   42.80
  16  -4  -5  127.39   47.60
  16   4   5   15.10   44.10
 -16   4   5   78.89   48.90
  16   4  -5   71.89   53.69
 -16   5  -5  424.26   72.79
  16  -5  -5  481.95   70.49
  16   5  -5  548.15   78.49
 -16   5   5  548.95   80.09
  16  -6  -5   82.89   46.50
 -16   6  -5  151.98   58.59
 -16   6   5   54.49   49.80
  17   0  -5   55.69   45.50
  17   0   5   18.70   43.30
  17  -1  -5  159.28   50.69
  17   1   5  169.28   52.99
  17   1  -5   22.90   48.60
  17  -1   5  256.87   60.49
  17  -2  -5    8.30   45.60
  17   2   5  112.69   47.50
 -17   2   5   34.60   39.80
  17  -2   5  -29.00   44.30
  17   2  -5  -72.39   41.90
  17  -3  -5  -13.30   42.30
  17   3   5  -31.70   45.80
 -17   3   5   80.29   43.20
  17   3  -5  -13.90   52.09
  17  -4  -5   97.39   54.69
  17   4  -5  130.79   58.89
 -17   4   5  124.19   51.79
  17  -5  -5  100.09   45.90
 -17   5   5   76.29   52.09
  17   5  -5  -13.30   57.49
  17  -6  -5  168.58   62.89
 -17   6  -5  245.98   61.39
 -17   6   5   59.49   56.29
  18   0   5  585.24   82.39
  18   0  -5  581.64   76.69
  18  -1  -5   62.89   50.59
  18   1   5   86.49   47.50
  18   1  -5   66.29   52.69
  18  -1   5   90.29   57.79
  18  -2  -5  149.88   55.59
  18   2   5  221.28   55.19
  18  -2   5   89.09   53.89
  18   2  -5  117.49   63.39
  18   3   5  -61.49   46.30
  18  -3  -5   77.19   56.49
  18  -3   5   16.00   48.60
  18   3  -5   39.00   58.09
  18  -4  -5  214.68   58.19
  18   4  -5  128.19   62.39
 -18   4   5  236.48   63.69
  18  -5  -5   67.99   50.79
 -18   5   5   21.90   51.89
  18   5  -5   29.80   60.39
  19   0  -5   89.89   52.09
  19   0   5  -49.00   52.59
  19  -1  -5  505.85   75.69
  19   1   5  497.85   78.59
  19  -1   5  444.76   78.59
  19   1  -5  367.96   82.69
  19  -2  -5   82.89   62.89
  19   2   5  114.89   55.59
  19  -2   5  100.49   51.99
  19   2  -5  -32.00   48.80
  19   3   5  145.59   61.09
  19  -3  -5  199.98   57.39
  19   3  -5   98.69   65.49
  19  -3   5  227.98   63.19
  19  -4  -5   27.80   58.19
  19   4  -5   26.20   59.89
  19  -4   5   93.99   56.29
  20   0  -5   84.99   56.09
  20   0   5  139.79   58.69
  20  -1  -5   20.70   55.99
  20   1   5  116.29   58.39
  20  -1   5   -4.30   51.79
  20   1  -5    5.00   66.89
  20   2   5   66.19   59.39
  20  -2  -5  150.18   58.89
  20  -2   5  111.19   68.69
  20   2  -5   64.29   67.09
  20  -3  -5   39.20   53.99
  20  -3   5   17.20   51.79
  20   3  -5 -102.99   57.39
   0   0  -6 1418.96   94.69
   0   0  -6 1515.55   93.19
   0   0   6 1505.15   95.39
   0   0   6 1385.86   92.69
   0  -1  -6   14.60   10.90
   0   1   6   26.10   10.10
   0   1   6   33.90   18.30
   0   1  -6   41.00   24.10
   0  -2  -6  912.21   58.49
   0   2  -6  965.10   70.09
   0   2   6  892.01   64.99
   0   3  -6  507.55   47.50
   0   3   6  471.15   46.60
   0   4  -6  915.51   72.09
   0   4   6  907.11   73.99
   0   5   6  957.50   82.69
   0   5  -6 1049.79   87.09
   0   6   6  620.94   68.69
   0   6  -6  594.64   67.89
   0   7  -6 1451.05  113.99
   0   7   6 1314.27  109.99
   0   8   6  390.06   68.79
   0   8  -6  469.85   73.89
   0   9   6 1457.65  160.08
   0   9  -6 1361.26  166.38
   0  10  -6   29.40  106.79
   0  10   6   57.49   80.69
   1   0   6   -9.30   17.50
  -1   0  -6   -3.10   15.30
  -1   0  -6   -1.20   17.50
   1   0   6   12.20   13.50
  -1   0   6    0.90   20.80
   1   0  -6   -0.50   16.90
   1  -1  -6  889.51   61.79
   1   1   6  963.20   62.69
  -1   1  -6  949.21   65.99
  -1  -1   6 1011.20   66.99
   1   1   6  956.30   59.99
  -1   1   6  994.70   64.89
   1   1  -6  958.70   70.09
  -1   1   6  951.30   61.49
  -1  -1  -6  949.60   62.99
  -1  -1  -6  924.21   60.19
  -1   2  -6  218.18   28.10
   1   2   6  221.58   25.80
   1  -2  -6  141.39   18.30
   1   2  -6  147.39   30.30
  -1   2   6  171.18   26.10
  -1  -2  -6  125.69   12.20
   1   3   6 1582.34  106.59
   1   3  -6 1750.82  111.49
  -1  -3  -6 1639.64   99.59
  -1   3   6 1488.25  106.89
   1   4   6   38.10   29.50
  -1   4   6   85.79   30.90
   1   4  -6  101.89   34.90
  -1   5  -6  677.73   68.69
   1   5   6  784.02   67.89
   1   5  -6  685.83   64.19
  -1   5   6  737.13   70.19
  -1   6  -6  413.36   58.99
   1   6   6  627.54   61.89
  -1   6   6  551.14   63.19
   1   6  -6  427.26   58.79
  -1   7  -6  239.38   54.69
   1   7   6  301.07   51.59
   1   7  -6  308.57   62.19
  -1   7   6  191.28   51.69
   1   8   6  572.94   73.89
  -1   8  -6  423.76   82.79
  -1   8   6  355.36   67.79
   1   8  -6  524.15   84.99
   1   9   6   62.19   65.69
  -1   9  -6   76.79   80.39
  -1   9   6  116.69   62.69
   1   9  -6  126.79   63.29
   1  10   6  530.95  137.49
  -1  10  -6  444.66  130.99
  -1  10   6  792.42  145.79
   1  10  -6  615.24  140.79
   2   0  -6 1806.52  119.59
  -2   0   6 1853.41  121.59
  -2   0  -6 1877.21  118.49
   2   0   6 1969.80  118.39
   2   0   6 2028.90  120.09
  -2  -1   6  632.34   54.39
   2   1   6  648.24   42.40
   2  -1  -6  653.33   48.10
   2   1   6  626.04   45.00
   2   1  -6  698.53   51.99
  -2  -1  -6  667.53   44.70
  -2   1   6  659.33   49.60
   2   2   6  594.54   42.30
   2  -2  -6  483.45   42.20
  -2   2   6  601.14   47.00
   2   2  -6  573.44   53.39
   2   3   6  441.36   41.20
  -2   3   6  458.55   44.90
   2   3  -6  504.65   51.69
  -2  -3  -6  433.16   29.40
   2   4   6  527.85   49.70
  -2   4  -6  591.74   58.69
  -2  -4  -6  423.76   39.50
   2   4  -6  598.94   57.59
  -2   4   6  537.25   53.49
   2   5   6 1024.20   81.59
  -2   5  -6 1046.90   87.19
  -2   5   6 1128.09   86.79
   2   5  -6 1164.18   88.09
  -2   6  -6  240.08   53.09
   2   6   6  267.77   46.70
   2   6  -6  272.27   51.49
  -2   6   6  205.88   45.10
   2   6  -6  256.97   47.50
   2   7   6  596.14   69.29
  -2   7  -6  641.04   76.89
   2   7  -6  497.65   69.69
  -2   7   6  718.13   78.19
   2   8   6   47.80   52.29
  -2   8  -6   46.40   49.99
   2   8  -6  -18.30   58.99
  -2   8   6   64.59   51.79
  -2   9  -6  268.77   73.29
   2   9   6  267.07   77.09
  -2   9   6  249.28   69.29
   2   9  -6  397.76   75.69
   2  10   6  108.49   92.19
  -2  10  -6   33.40   76.69
   2  10  -6  224.38  109.79
  -2  10   6  -26.00  112.99
   3   0  -6  -13.20   17.80
  -3   0   6    3.90   21.00
  -3   0  -6   -2.20   12.30
   3   1   6 6447.76  382.16
  -3  -1   6 6552.64  388.06
   3  -1  -6 6214.98  385.46
  -3  -1  -6 6339.57  381.96
   3   1  -6 6599.44  387.06
  -3   1   6 6052.99  386.16
   3  -2  -6  376.06   36.20
   3   2   6  391.06   26.70
   3   2   6  377.46   33.40
  -3   2   6  491.05   43.60
   3   2  -6  441.36   45.40
   3   3   6 1972.80  120.09
  -3   3  -6 1926.51  124.19
  -3   3   6 1831.32  123.69
  -3  -3  -6 1850.91  112.59
   3   3  -6 1697.73  126.09
   3   4   6  490.25   45.20
  -3   4  -6  405.36   49.70
  -3   4   6  474.95   50.39
   3   4  -6  483.85   54.79
  -3  -4  -6  374.66   30.60
   3   5   6  459.75   49.70
  -3   5  -6  599.24   62.39
  -3   5   6  347.57   55.19
   3   5  -6  444.26   53.49
   3   6   6  272.47   47.60
  -3   6  -6  314.17   55.19
   3   6  -6  361.36   55.19
   3   6  -6  265.97   49.50
  -3   6   6  372.86   54.69
  -3   7  -6   23.40   47.70
   3   7   6  110.79   43.50
  -3   7   6  164.38   52.29
   3   7  -6   -8.10   45.10
   3   7  -6   80.39   49.20
   3   8   6  397.86   69.59
  -3   8  -6  359.26   77.49
   3   8  -6  530.95   72.59
  -3   8   6  418.66   72.49
  -3   9  -6  -19.70   78.49
   3   9   6   43.00   57.99
   3   9  -6   42.60   58.79
  -3   9   6   -7.00   57.79
  -3  10  -6  127.69   79.49
   3  10   6  522.75  122.79
   3  10  -6  365.86   92.89
   4   0  -6  108.19   23.70
  -4   0   6  151.38   27.70
   4   1   6  537.25   35.40
  -4  -1   6  506.25   50.39
   4  -1  -6  531.25   44.80
  -4  -1  -6  533.95   34.00
   4   1  -6  517.25   45.50
  -4   1   6  499.05   46.80
  -4   2  -6  207.48   31.20
   4   2   6  211.48   21.60
  -4  -2   6  196.68   31.50
   4   2   6  212.08   19.00
   4  -2  -6  240.68   30.30
  -4   2   6  226.98   33.70
   4   2  -6  227.08   33.70
  -4  -2  -6  206.78   21.70
  -4   3  -6  204.28   37.60
   4   3   6  285.67   26.20
   4   3   6  246.68   29.60
   4   3  -6  275.77   45.40
  -4   3   6  296.47   40.70
   4   4   6   82.79   26.00
   4   4   6   93.19   15.10
  -4   4  -6  169.38   38.50
  -4  -4  -6   87.89   13.60
   4   4  -6  111.09   41.40
  -4   4   6   83.19   31.80
  -4   5  -6  367.66   53.59
   4   5   6  360.06   44.80
   4   5  -6  362.06   51.39
  -4   5   6  406.86   52.99
   4   6   6   73.99   35.60
  -4   6  -6   85.39   39.50
  -4   6   6   51.59   37.10
   4   6  -6   53.59   40.00
  -4   7  -6  223.28   57.69
   4   7   6  222.48   47.70
  -4   7   6  206.98   51.09
   4   7  -6  260.97   56.69
   4   7  -6  193.58   51.69
   4   8   6  165.58   50.79
  -4   8  -6   -1.80   57.69
   4   8  -6   16.50   48.00
  -4   8   6  130.39   62.29
  -4   9  -6  255.17   70.89
  -4   9   6  288.87   70.19
   4   9  -6   67.49   84.79
   4  10  -6   54.29   90.39
  -4  10   6   54.29  121.19
   5   0  -6   14.50   23.00
  -5   0   6   -6.70   22.10
  -5   0  -6   -4.00   11.20
  -5   1  -6 1431.96   97.39
   5  -1  -6 1622.14  102.79
  -5  -1   6 1491.65  103.49
   5   1  -6 1486.85  100.89
  -5   1   6 1573.44  100.79
  -5   2  -6   15.80   24.10
   5   2   6   17.10   12.40
   5  -2  -6   26.70   21.50
   5   2   6   24.30   11.40
  -5  -2   6   -3.20   23.40
   5   2  -6   50.19   27.60
  -5   2   6    5.70   24.80
   5   3   6  840.82   57.89
  -5   3  -6  917.21   71.19
   5   3   6  834.82   60.69
  -5   3   6  872.61   71.59
   5   3  -6  898.01   74.39
   5   4   6  524.85   38.80
  -5   4  -6  465.65   53.29
   5   4   6  485.55   44.50
  -5  -4  -6  427.76   34.30
  -5   4   6  456.25   52.39
   5   4  -6  478.15   61.29
   5   5   6  534.05   41.70
   5   5   6  503.35   51.69
  -5   5  -6  561.94   63.39
   5   5  -6  449.46   61.89
  -5   5   6  628.34   63.59
   5   6   6  641.34   61.89
  -5   6  -6  574.84   71.99
  -5   6   6  535.95   66.39
   5   6  -6  590.94   69.29
  -5   7  -6   75.79   47.00
   5   7   6  100.99   39.20
   5   7  -6  169.88   51.99
   5   7  -6   80.99   48.40
  -5   7   6  227.68   53.79
  -5   8  -6  541.95   75.69
   5   8   6  667.23   89.69
   5   8  -6  436.96   68.39
   5   8  -6  452.65   84.99
  -5   8   6  469.55   83.19
  -5   9  -6  138.29   83.09
   5   9   6    2.60   56.79
  -5   9   6  208.38   85.79
   5   9  -6  100.69   73.29
  -5  10  -6  321.47   88.99
   5  10   6  374.96  100.79
   5  10  -6  312.27  107.99
  -5  10   6  390.46  135.99
  -6   0   6   79.59   26.70
   6   0  -6   79.89   25.30
  -6   0  -6  121.19   15.20
   6  -1  -6  480.85   48.60
  -6  -1   6  615.24   54.69
  -6   1  -6  547.45   43.20
  -6   1   6  561.24   49.70
   6   1  -6  521.55   48.20
  -6   2  -6  228.58   33.30
   6   2   6  228.68   19.90
   6   2   6  249.08   25.60
  -6  -2   6  281.17   36.10
   6  -2  -6  280.97   34.60
  -6   2   6  256.97   37.70
   6   2  -6  267.47   38.00
   6   3   6   64.19   17.50
  -6   3  -6   36.90   29.60
   6   3   6   41.10   17.00
  -6   3   6   61.09   28.40
   6   3  -6   94.09   33.60
   6   4   6  255.57   29.60
   6   4   6  209.28   29.50
  -6   4  -6  246.88   39.50
   6   4  -6  207.48   46.60
  -6   4   6  201.78   38.30
  -6   5  -6  200.08   44.80
   6   5   6  189.88   25.40
   6   5   6  176.18   32.70
  -6   5   6  184.88   41.10
   6   5  -6  223.28   51.59
   6   6   6  314.07   45.00
  -6   6  -6  192.58   48.80
   6   6  -6  357.66   60.29
  -6   7  -6  251.77   55.19
   6   7   6  297.87   46.70
   6   7  -6  279.17   56.69
   6   7  -6  227.38   55.89
  -6   7   6  241.38   54.59
   6   8   6   22.50   42.80
  -6   8  -6   -9.70   48.10
  -6   8   6   -9.20   49.80
   6   8  -6   66.99   56.29
   6   8  -6   74.09   50.09
  -6   9  -6  242.58   69.09
   6   9   6  215.48   61.49
  -6   9   6  572.74  115.29
   6   9  -6  159.18   68.89
  -6  10  -6    7.60  106.19
   6  10  -6  -50.69   98.79
   7   0  -6  -22.40   22.50
  -7   0  -6    3.90   12.00
  -7   0   6    9.00   24.10
  -7   1  -6  517.55   45.00
  -7  -1   6  579.64   54.99
   7  -1  -6  512.95   51.29
   7   1  -6  599.24   54.69
  -7   1   6  588.54   51.59
   7   2   6  161.38   23.00
   7  -2  -6  161.38   33.10
  -7   2  -6  139.29   29.30
  -7  -2   6  150.08   30.70
  -7   2   6  132.99   29.90
   7   2  -6  174.88   32.40
   7   3   6 1560.04  103.99
  -7   3  -6 1812.32  115.19
   7   3   6 1617.64  106.39
  -7   3   6 1745.53  114.99
   7   3  -6 1628.44  116.19
  -7   4  -6  511.15   58.49
   7   4   6  515.45   45.20
   7   4   6  514.45   44.40
   7   4  -6  488.65   59.69
  -7   4   6  493.45   55.09
  -7   5  -6  359.96   52.19
   7   5   6  320.47   38.00
   7   5   6  291.17   35.40
  -7   5   6  230.98   45.30
   7   5  -6  279.07   56.59
  -7   6  -6  875.71   91.09
   7   6   6  968.70   77.79
  -7   6   6  948.91   89.49
   7   6  -6  829.22   90.69
   7   7   6   24.30   35.80
  -7   7  -6   75.09   45.30
  -7   7   6  130.59   53.09
   7   7  -6   60.09   46.00
   7   7  -6  118.39   49.50
  -7   8  -6  680.63   84.79
   7   8   6  715.63   87.39
   7   8  -6  509.95   84.19
   7   8  -6  626.44   77.89
  -7   8   6  600.04   97.59
   7   9   6  -34.20   65.39
  -7   9  -6  -63.99   53.09
   7   9  -6  -30.50   71.69
  -7   9   6  -90.99   56.19
  -7  10  -6  337.47   88.29
  -7  10   6  283.37   85.79
   7  10  -6  248.58   95.19
  -8   0  -6  382.96   32.40
   8   0  -6  442.56   46.40
  -8   0   6  549.15   49.40
   8  -1  -6  118.99   30.80
  -8  -1   6  104.49   34.00
  -8   1  -6  136.49   23.70
  -8   1   6  129.09   31.50
   8   1  -6  170.88   34.40
  -8   2  -6 1903.31  124.19
  -8  -2   6 2010.80  127.59
   8  -2  -6 1905.11  129.49
   8   2   6 1861.51  122.29
   8   2  -6 1877.51  127.49
  -8   2   6 1805.92  126.09
   8   3   6 1291.47   84.79
  -8   3  -6 1298.17   91.89
   8   3   6 1213.68   79.59
   8   3  -6 1218.38   94.49
  -8   3   6 1279.67   94.49
  -8   4  -6  361.56   47.90
   8   4   6  363.86   37.10
   8   4   6  355.06   35.60
  -8   4   6  360.36   50.09
   8   4  -6  360.36   52.29
   8   5   6  554.44   53.69
   8   5   6  626.84   60.09
  -8   5  -6  763.32   73.99
   8   5  -6  704.33   76.89
  -8   5   6  599.04   66.69
   8   6   6  114.59   38.30
  -8   6  -6    1.30   43.70
  -8   6   6   68.89   42.90
   8   6  -6   45.10   52.09
  -8   7  -6 1034.70  108.09
   8   7   6 1047.80   88.49
  -8   7   6 1092.29  103.99
   8   7  -6  965.40   98.99
   8   7  -6 1013.50   98.59
  -8   8  -6   50.79   51.39
   8   8   6   57.49   48.20
  -8   8   6   61.89   51.99
   8   8  -6  -29.80   49.80
  -8   9  -6  259.77   91.29
  -8   9   6  395.96  109.69
   8   9  -6  297.47   79.59
  -9   0  -6   13.50   13.30
   9   0  -6  -18.60   25.60
  -9   0   6   30.60   27.40
  -9   1  -6 1966.40  128.69
  -9  -1   6 1937.91  136.69
   9  -1  -6 2058.29  137.59
   9   1  -6 2159.08  137.89
  -9   1   6 1991.50  133.99
   9   2   6   79.59   23.80
  -9  -2   6   41.40   27.20
   9  -2  -6   50.99   29.40
  -9   2  -6   51.59   25.00
  -9   2   6   48.80   29.30
   9   2  -6   70.99   29.80
   9  -3  -6 1081.69   82.09
   9   3   6  848.92   65.79
  -9   3  -6 1059.29   78.19
   9   3   6 1115.29   72.19
   9   3   6  944.71   62.99
   9   3  -6  956.70   78.89
  -9   3   6 1154.48   82.59
   9   4   6  137.79   28.80
   9   4   6  162.38   23.00
  -9   4  -6  204.48   40.60
   9   4  -6  187.88   42.20
  -9   4   6   82.59   38.40
  -9   5  -6  270.47   55.99
   9   5   6  398.36   46.30
   9   5   6  409.96   40.90
   9   5  -6  287.37   59.79
  -9   5   6  508.75   60.89
  -9   6  -6  189.48   48.40
   9   6   6  288.67   45.60
  -9   6   6  207.58   50.79
   9   6  -6  171.08   59.29
  -9   7  -6   47.70   45.90
   9   7  -6   33.80   41.70
  -9   7   6   26.20   42.80
   9   7  -6  131.89   57.29
  -9   8  -6  135.29   54.99
   9   8  -6   75.29   64.39
  -9   8   6  138.59   56.69
  -9   9  -6   20.70   77.89
  -9   9   6  -68.09   53.79
 -10   0   6 1055.99   80.39
  10   0  -6  993.90   80.09
 -10   0  -6 1022.40   67.79
  10  -1  -6  170.08   36.40
 -10   1  -6  279.07   30.50
 -10  -1   6  200.38   41.30
  10   1   6  196.38   34.70
 -10   1   6  214.28   36.20
  10   1  -6  210.48   40.70
 -10   2  -6 1671.43  121.29
  10  -2  -6 1862.41  127.19
  10   2   6 1864.11  122.69
 -10  -2   6 1955.80  124.99
  10   2  -6 1930.51  129.29
 -10   2   6 1725.73  125.59
 -10   3  -6  185.58   36.40
  10  -3  -6  170.78   36.80
  10   3   6  209.28   29.90
 -10   3   6   61.79   31.80
  10   3  -6  105.09   38.70
 -10   4  -6  745.63   75.19
  10   4   6  957.60   69.59
  10   4   6  832.52   65.79
  10   4  -6  854.21   81.69
 -10   4   6  803.92   78.09
  10   5   6  420.56   50.19
  10   5   6  442.76   53.19
 -10   5  -6  497.85   65.39
  10   5  -6  453.65   63.99
 -10   5   6  580.94   66.59
 -10   6  -6  552.74   75.39
 -10   6   6  612.94   72.69
  10   6  -6  421.26   75.99
 -10   7  -6  591.54   83.69
 -10   7   6  481.45   70.19
  10   7  -6  468.65   76.19
 -10   8  -6   88.09   65.19
 -10   8   6  270.47   75.89
  10   8  -6  234.38   65.59
 -10   9  -6  203.28   88.59
 -10   9   6  567.94  126.99
  11   0  -6    0.70   28.50
 -11   0  -6    8.10   15.00
 -11   0   6  -23.90   27.40
 -11   1  -6  760.92   59.49
  11   1   6  753.22   66.99
 -11  -1   6  797.42   71.59
  11  -1  -6  809.02   73.89
  11   1  -6  656.93   68.99
 -11   1   6  937.31   69.79
 -11   2  -6   64.49   28.00
  11  -2  -6   53.29   34.80
 -11  -2   6   44.00   30.60
  11   2   6   65.99   26.80
  11   2  -6   40.50   34.50
 -11   2   6   56.79   30.60
  11  -3  -6  425.76   56.89
 -11   3  -6  503.35   55.59
  11   3   6  730.53   55.09
  11   3  -6  432.06   55.69
 -11   3   6  605.34   62.49
  11   4   6   92.49   29.80
 -11   4  -6   16.30   38.30
  11  -4  -6   64.39   33.20
  11   4  -6   19.40   38.30
 -11   4   6   -0.80   35.60
 -11   5  -6  655.43   77.69
  11   5   6  600.74   61.79
  11   5  -6  527.05   70.39
 -11   5   6  683.73   74.49
 -11   6  -6  107.69   51.09
 -11   6   6  134.49   53.59
  11   6  -6  122.29   57.69
 -11   7  -6  226.58   65.19
 -11   7   6  105.29   49.99
  11   7  -6  105.09   62.59
 -11   8  -6  158.88   76.89
 -11   8   6  167.98   71.79
 -11   9  -6  -11.50   78.59
 -11   9   6  109.79   62.09
 -12   0  -6  367.06   34.40
  12   0  -6  404.36   51.79
 -12   0   6  378.66   49.20
 -12  -1   6  126.69   37.60
 -12   1  -6   98.49   24.90
  12   1   6   26.10   30.30
  12  -1  -6   72.49   34.60
 -12   1   6   71.99   31.90
  12   1  -6   60.79   34.30
 -12   2  -6  632.24   57.99
  12  -2  -6  577.14   67.09
  12   2   6  609.04   59.59
 -12  -2   6  737.43   64.79
 -12   2   6  572.94   62.79
  12   2  -6  644.84   68.29
  12   3   6  129.89   31.90
  12  -3  -6  130.79   40.40
 -12   3  -6   86.39   34.10
  12   3  -6   45.20   40.10
 -12   3   6   53.29   36.50
  12  -4  -6  305.07   55.09
  12   4   6  477.25   48.90
 -12   4  -6  299.47   50.79
 -12   4   6  389.26   59.19
  12   4  -6  227.18   53.49
 -12   5  -6  144.59   45.10
  12   5  -6  182.28   52.89
 -12   5   6  204.18   54.19
 -12   6  -6  199.88   58.69
  12   6  -6  385.66   70.29
 -12   6   6  257.87   65.09
 -12   7  -6  250.87   66.59
 -12   7   6  266.87   58.09
 -12   8  -6   28.50   64.49
 -12   8   6   28.50   46.50
  13   0   6  -41.20   31.40
  13   0  -6   90.69   38.30
 -13   0   6  -14.30   32.50
 -13   1  -6  496.15   47.00
  13   1   6  542.55   55.19
  13  -1  -6  408.66   55.79
 -13  -1   6  557.04   60.59
 -13   1   6  413.76   53.39
  13   1  -6  467.75   58.09
  13  -2  -6   38.60   38.70
 -13  -2   6  143.19   36.30
 -13   2  -6   74.99   31.00
  13   2   6  146.69   35.70
 -13   2   6  145.79   38.60
  13   2  -6   55.39   36.90
  13  -3  -6  453.15   59.09
 -13   3  -6  503.55   57.29
  13   3   6  551.14   55.39
  13   3  -6  530.75   65.99
 -13   3   6  398.86   57.29
  13  -4  -6  217.58   46.40
 -13   4  -6  191.98   43.80
  13   4   6  255.77   43.40
 -13   4   6  165.38   49.20
  13   4  -6  248.08   50.79
  13  -5  -6  140.79   45.70
 -13   5  -6  142.59   48.10
 -13   5   6  136.19   44.50
  13   5  -6   97.99   50.29
 -13   6  -6  167.18   50.99
 -13   6   6  165.58   56.89
  13   6  -6   75.29   59.89
 -13   7  -6  110.69   61.79
 -13   7   6  113.59   55.49
 -13   8  -6  230.88   60.69
 -13   8   6  103.29   56.69
  14   0  -6  152.78   42.80
  14   0   6  152.78   43.60
 -14   0   6  111.69   41.00
  14   1   6  -14.90   35.20
 -14  -1   6   17.00   36.50
  14  -1  -6  -42.40   34.40
 -14   1   6   19.00   33.70
  14   1  -6   -9.30   37.50
  14   2   6  172.78   41.70
 -14   2  -6   75.69   32.80
  14  -2  -6   86.99   39.60
 -14  -2   6  130.59   36.40
  14   2  -6   84.89   45.20
 -14   2   6   69.49   40.20
  14  -3  -6   70.89   40.40
  14   3   6  110.49   40.80
 -14   3  -6  159.58   39.90
  14   3  -6  109.89   43.40
 -14   3   6  214.58   46.10
  14  -4  -6  194.58   48.40
  14   4   6  187.48   43.10
 -14   4  -6   86.89   41.50
 -14   4   6   89.59   44.70
  14   4  -6   62.49   42.00
  14  -5  -6   76.39   46.00
 -14   5  -6   30.30   40.20
  14   5  -6   36.20   50.39
 -14   5   6   24.40   47.80
 -14   6  -6  -47.70   39.30
  14  -6  -6    1.00   41.60
 -14   6   6   34.20   52.59
  14   6  -6   21.30   56.89
  14  -7  -6  112.19   55.89
 -14   7  -6  168.48   65.99
 -14   7   6  103.09   59.79
 -15   0   6  -24.00   36.60
  15   0  -6   28.80   38.30
  15   0   6   50.19   40.30
 -15  -1   6 1007.90   85.89
  15  -1  -6  978.90   92.49
  15   1   6 1045.90   91.59
  15   1  -6  996.20   98.49
 -15   1   6  940.11   86.59
  15   2   6  201.88   48.10
  15  -2  -6  174.88   47.30
 -15   2   6  204.18   48.40
  15   2  -6  253.97   56.69
  15  -3  -6  514.95   70.59
  15   3   6  498.65   63.59
 -15   3  -6  553.34   63.09
  15   3  -6  546.85   73.59
 -15   3   6  426.16   66.59
 -15   4  -6  116.09   42.80
  15  -4  -6  110.89   43.20
  15   4   6  136.39   44.10
 -15   4   6  145.99   49.60
  15   4  -6   51.29   48.90
 -15   5  -6  285.57   55.79
  15  -5  -6   98.39   45.40
 -15   5   6  161.18   55.39
  15   5  -6   79.09   50.99
  15  -6  -6  243.18   67.69
 -15   6  -6  255.07   60.99
 -15   6   6  156.48   61.29
  15   6  -6  264.27   67.49
  15  -7  -6   68.59   46.30
 -15   7  -6  110.59   61.29
 -15   7   6   83.89   57.59
 -16   0   6  103.09   50.39
  16   0  -6  122.99   50.79
  16   0   6   93.49   41.80
  16  -1  -6    1.80   41.30
  16   1   6   16.50   42.80
 -16   1   6   29.90   40.20
  16  -1   6   -9.30   45.60
  16   1  -6  -93.59   39.40
  16  -2  -6  116.69   46.20
  16   2   6  123.29   46.00
  16   2  -6   92.09   47.40
 -16   2   6    0.40   39.00
  16  -3  -6   -0.50   41.70
  16   3   6  -72.39   41.00
  16   3  -6  -85.29   45.60
 -16   3   6    8.00   40.40
  16  -4  -6  144.09   51.99
 -16   4  -6   86.79   44.30
  16   4  -6   49.40   53.09
 -16   4   6   92.29   48.00
  16  -5  -6   93.69   50.79
 -16   5  -6   69.79   50.99
 -16   5   6    6.20   42.40
  16   5  -6  -37.60   51.39
  16  -6  -6  165.28   50.89
 -16   6  -6  179.78   57.19
 -16   6   6   57.19   50.89
  17   0   6  -10.60   41.00
  17   0  -6  -15.80   49.30
  17   1   6  569.34   76.59
  17  -1  -6  655.13   78.59
  17  -1   6  711.73   83.89
  17   1  -6  536.25   82.59
  17  -2  -6  -43.00   41.00
  17   2   6  -22.80   41.70
 -17   2   6   52.09   41.90
  17   2  -6  -64.09   42.40
  17  -2   6  -13.00   43.70
  17   3   6  451.65   69.09
  17  -3  -6  414.56   66.79
  17   3  -6  533.55   77.69
 -17   3   6  410.16   71.69
  17  -4  -6   82.89   45.70
 -17   4   6   31.40   44.10
  17   4  -6   49.00   54.19
  17  -5  -6  339.87   62.79
  17   5  -6  303.97   72.69
 -17   5   6  326.77   70.59
  17  -6  -6   63.79   63.79
 -17   6  -6  188.08   65.19
 -17   6   6  -10.10   57.89
  18   0   6  757.32   90.39
  18   0  -6  617.44   81.59
  18   1   6    0.00   43.80
  18  -1  -6   -4.80   44.90
  18  -1   6  -71.09   47.00
  18   1  -6  -36.10   47.90
  18   2   6  334.17   62.09
  18  -2  -6  194.08   66.39
  18   2  -6  371.16   74.19
  18  -2   6  286.37   63.99
  18  -3  -6   77.39   57.19
  18   3   6    8.30   51.19
 -18   3   6   89.49   70.19
  18   3  -6   99.19   61.99
  18  -4  -6  244.18   60.59
  18   4  -6  268.37   64.99
 -18   4   6  260.97   62.99
  18  -5  -6  130.79   59.79
 -18   5   6   96.89   51.39
  18   5  -6   36.40   58.19
  19   0   6  -26.20   54.49
  19   0  -6    8.30   50.89
  19   1   6  378.16   72.59
  19  -1  -6  388.56   70.59
  19  -1   6  379.26   69.49
  19   1  -6  207.88   77.09
  19  -2  -6   51.49   54.09
  19   2   6  157.58   55.59
  19   2  -6   69.59   55.19
  19  -2   6   67.59   51.39
  19  -3  -6  116.29   51.59
  19   3   6   98.19   60.39
  19   3  -6   71.99   65.49
  19  -3   6   99.79   58.09
  19  -4  -6  109.79   70.49
  19   4  -6   90.39   60.19
  20   0   6  172.68   60.79
  20   0  -6  205.08   65.89
  20   1   6    0.60   47.80
  20  -1  -6   59.49   63.89
  20   1  -6   91.89   67.69
  20  -1   6   15.10   51.99
  20  -2  -6  107.79   60.19
  20   2   6  252.47   66.29
  20  -2   6  376.86   82.89
  20   2  -6  213.88   76.39
  20  -3  -6  154.48   61.19
  20  -3   6  172.78   63.49
  20   3  -6  178.48   63.49
   0   0   7  -22.60   20.30
   0   0  -7   21.60   21.30
   0  -1   7    0.20   22.50
   0   1  -7   30.40   25.40
   0  -1  -7   15.30   12.50
   0   1   7   -9.40   18.20
   0   1   7   31.20   11.90
   0   2   7  -31.60   19.90
   0   2  -7    6.70   25.30
   0  -2  -7   -9.90   10.40
   0   3   7  -13.20   23.40
   0   3  -7   24.60   26.00
   0   4  -7   50.49   33.70
   0   4   7   -0.70   28.60
   0   5   7   31.60   33.30
   0   6  -7  -24.60   38.40
   0   6   7   -1.00   34.80
   0   7  -7   97.09   49.99
   0   7   7   39.90   40.50
   0   8  -7   20.40   59.99
   0   8   7  118.89   55.19
   0   9   7  149.59   62.19
   0   9  -7  294.97   72.09
   0  10   7  135.09  109.19
   0  10  -7  -17.20  116.09
  -1   0   7   10.90   24.80
  -1   0  -7    4.00   18.00
   1   0  -7   15.00   18.60
  -1   0  -7    4.20   20.30
   1   0   7   -2.30   19.40
   1   0   7    2.80   17.50
  -1   1  -7  341.67   33.10
   1   1   7  254.57   28.00
   1  -1  -7  375.46   28.30
   1   1   7  223.98   23.40
  -1  -1   7  286.07   35.50
  -1   1   7  295.47   32.20
  -1   1   7  281.17   27.00
   1   1  -7  369.96   38.20
  -1  -1  -7  354.96   27.20
  -1   2  -7  245.98   32.10
   1   2   7  219.18   27.20
   1  -2  -7  196.18   21.20
   1   2  -7  274.27   38.70
  -1  -2  -7  196.28   16.40
  -1   2   7  228.18   31.20
   1   3   7  380.76   40.30
  -1   3  -7  537.25   47.70
   1   3  -7  531.85   50.09
  -1   3   7  428.16   43.60
   1   4   7  315.47   41.90
  -1  -4  -7  337.57   31.90
  -1   4   7  368.46   44.20
   1   4  -7  397.56   49.20
   1   5   7  165.58   36.40
  -1   5  -7  144.39   39.00
  -1   5   7  111.79   35.40
   1   5  -7  123.39   38.80
  -1   6  -7 1109.19   92.49
   1   6   7  975.90   86.49
   1   6  -7 1030.80   90.99
  -1   6   7 1014.60   85.59
  -1   7  -7  104.29   56.09
   1   7   7  157.78   44.50
   1   7  -7  122.99   47.30
  -1   7   7  134.59   47.00
  -1   8  -7  584.24   81.89
   1   8   7  595.04   76.49
  -1   8   7  666.03   84.29
   1   8  -7  588.54   81.89
   1   9   7  -53.59   77.99
  -1   9  -7  -91.79   78.59
  -1   9   7   26.60   70.19
   1   9  -7   36.20   69.49
   1  10   7  571.54  125.29
  -1  10  -7  772.12  173.88
   1  10  -7  739.73  151.78
  -1  10   7  825.22  103.99
  -2   0  -7 1183.88   74.79
  -2   0   7 1078.19   79.49
   2   0  -7 1114.09   74.99
   2   0   7 1102.29   73.29
   2   1   7 4478.75  275.77
  -2  -1   7 4582.84  280.27
   2   1   7 4512.75  274.47
   2  -1  -7 4718.43  277.37
  -2  -1  -7 4634.74  275.77
  -2   1   7 4502.35  278.67
   2   1  -7 4484.75  279.57
   2  -2  -7 1001.60   65.39
   2   2   7  880.11   64.49
   2   2  -7  984.80   78.39
  -2   2   7  957.10   68.39
   2   3   7 1415.76   90.69
   2   3  -7 1254.27   96.79
  -2   3   7 1350.06   93.49
  -2   4  -7   64.59   32.80
   2   4   7   51.79   28.30
  -2   4   7   61.29   31.10
   2   4  -7  128.29   39.00
  -2  -4  -7   90.99   16.50
   2   5   7 1011.10   81.39
  -2   5  -7 1010.20   85.29
  -2   5   7 1060.59   87.49
   2   5  -7 1126.09   87.59
   2   6   7   62.49   37.30
  -2   6  -7   48.00   42.70
  -2   6   7   54.39   38.80
   2   6  -7   46.90   39.00
   2   6  -7   23.50   39.70
  -2   7  -7  913.61   89.69
   2   7   7  899.11   87.19
   2   7  -7  943.41   99.79
  -2   7   7  912.11   87.69
  -2   8  -7   45.90   61.09
   2   8   7   14.90   50.49
  -2   8   7   66.69   56.39
   2   8  -7   36.60   59.49
   2   9   7  608.24   89.89
  -2   9  -7  391.76  106.29
  -2   9   7  679.63  101.09
   2   9  -7  361.16   99.59
  -2  10  -7  -10.70  115.19
   2  10   7  -16.00   98.19
  -2  10   7  105.19   70.09
   2  10  -7   28.20  107.39
   3   0  -7   18.90   19.90
  -3   0  -7   -8.00   14.70
  -3   0   7    7.80   22.00
  -3  -1   7 9839.32  584.94
   3   1   7 9999.00  579.24
   3  -1  -7 9395.56  581.94
  -3  -1  -7 9459.15  578.84
   3   1  -7 9739.43  583.44
  -3   1   7 9510.25  582.94
   3  -2  -7  581.04   46.20
   3   2   7  521.45   35.70
   3   2   7  605.94   42.60
   3   2  -7  701.93   57.59
  -3   2   7  569.84   50.99
   3   3   7 1661.33  109.89
  -3   3   7 1826.42  116.49
   3   3  -7 1599.74  118.39
   3   4   7   63.49   26.50
  -3   4  -7   59.79   34.70
  -3  -4  -7   78.39   10.40
  -3   4   7   97.79   36.50
   3   4  -7  117.59   39.10
  -3   5  -7  696.63   67.79
   3   5   7  599.24   55.99
  -3  -5  -7  515.45   39.80
   3   5  -7  612.84   61.99
  -3   5   7  573.44   60.39
  -3   6  -7   38.90   37.80
   3   6   7   67.29   34.70
   3   6  -7   54.49   42.10
  -3   6   7   98.69   37.70
   3   7   7  209.88   48.70
  -3   7  -7  290.47   54.49
  -3   7   7  177.68   55.19
   3   7  -7  170.58   49.70
   3   7  -7  187.78   49.50
   3   8   7   81.59   49.00
  -3   8  -7   -9.50   49.40
  -3   8   7   88.59   52.59
   3   8  -7   64.29   58.99
   3   9   7   54.29   79.79
  -3   9  -7   37.50   60.29
   3   9  -7    1.20   72.69
  -3   9   7   37.80   73.79
   3  10   7  189.68   79.49
  -3  10  -7   96.29   77.19
   3  10  -7  153.88   92.49
  -3  10   7  219.48  121.39
  -4   0   7 3787.12  228.88
  -4   0  -7 3622.04  222.78
   4   0  -7 3644.94  227.08
   4   1   7   13.30   13.00
  -4  -1   7    6.60   23.90
   4  -1  -7   44.80   20.70
  -4  -1  -7   31.20    9.80
   4   1  -7   46.20   25.50
  -4   1   7   17.40   21.70
   4  -2  -7 4330.77  260.67
  -4  -2   7 4298.67  262.37
   4   2   7 4204.68  254.87
   4   2   7 4181.28  255.97
   4   2  -7 4191.78  262.27
  -4  -2  -7 4233.88  256.07
  -4   2   7 4161.58  261.67
  -4   3  -7   15.30   28.90
   4   3   7   24.90   11.20
   4   3   7   14.80   18.70
  -4   3   7   37.10   29.10
   4   3  -7  -11.20   33.60
  -4   4  -7 2258.47  146.09
   4   4   7 2076.19  138.49
  -4   4   7 2201.68  145.69
   4   4  -7 1919.61  148.99
  -4  -4  -7 2185.58  129.89
   4   5   7   25.60   28.70
  -4   5  -7   50.09   38.80
   4   5  -7   97.29   41.20
  -4   5   7   74.69   36.90
  -4  -5  -7   41.20   12.00
   4   6   7 1035.70   88.39
  -4   6  -7 1108.69   97.59
   4   6  -7 1365.66   98.49
  -4   6   7  996.80   94.39
  -4   7  -7   71.79   43.20
   4   7   7  128.59   41.70
   4   7  -7   37.10   47.10
   4   7  -7   58.79   44.30
  -4   7   7   63.59   42.60
  -4   8  -7  461.45   74.49
   4   8   7  561.84   72.29
   4   8  -7  576.44   86.09
  -4   8   7  512.85   76.09
  -4   9  -7   30.00   69.69
   4   9   7   -3.80   71.19
   4   9  -7   46.00   67.09
  -4   9   7   56.19   77.49
   4  10   7  203.58   91.09
  -4  10  -7   80.09  102.99
  -4  10   7  177.48  125.69
   4  10  -7   74.79   81.89
   5   0  -7  -10.50   20.10
  -5   0   7   11.10   24.80
  -5   1  -7 1114.59   74.79
  -5  -1   7  960.60   82.09
   5  -1  -7 1239.18   79.29
   5   1  -7 1207.48   79.29
  -5   1   7 1050.29   79.39
  -5   2  -7  298.67   33.70
   5  -2  -7  253.47   32.50
  -5  -2   7  198.98   34.90
   5   2   7  213.18   20.20
   5   2   7  209.48   21.40
  -5   2   7  185.58   34.50
   5   2  -7  222.58   33.40
   5   3   7  953.40   62.69
  -5   3  -7  993.10   76.09
   5   3   7  884.11   65.79
   5   3  -7  981.70   78.09
  -5   3   7 1085.59   78.29
   5   4   7  206.58   30.80
  -5   4  -7  307.97   42.20
   5   4   7  216.68   21.70
   5   4  -7  320.77   53.39
  -5   4   7  182.38   40.40
   5   5   7  526.15   54.39
  -5   5  -7  660.43   68.29
  -5  -5  -7  575.94   40.40
  -5   5   7  609.54   66.79
   5   5  -7  570.24   67.29
   5   6   7  409.66   51.09
  -5   6  -7  361.46   56.49
  -5   6   7  381.46   56.09
   5   6  -7  415.36   60.89
   5   7   7  397.16   57.49
  -5   7  -7  413.76   70.59
  -5   7   7  397.16   64.99
   5   7  -7  496.55   66.69
   5   7  -7  538.65   70.49
  -5   8  -7  541.55   79.59
   5   8   7  565.74   74.69
  -5   8   7  632.34   96.59
   5   8  -7  664.63   89.79
   5   8  -7  567.64   75.89
   5   9   7  170.78   60.59
  -5   9  -7   76.09   75.99
   5   9  -7  129.89   76.99
  -5   9   7  244.68   69.39
   5  10   7  372.76   88.79
  -5  10  -7  429.16  114.89
   5  10  -7  528.25  122.39
  -5  10   7  449.86  113.99
  -6   0  -7 1826.82  116.99
   6   0  -7 1964.00  125.29
  -6   0   7 1981.00  125.99
  -6  -1   7  -16.40   29.20
   6  -1  -7   20.40   23.20
  -6   1  -7   10.60   18.60
  -6   1   7   56.49   25.10
   6   1  -7  -17.10   25.00
   6  -2  -7  773.42   63.39
  -6  -2   7  829.82   65.59
  -6   2  -7  835.82   63.89
   6   2   7  831.92   51.29
   6   2   7  771.12   55.89
   6   2  -7  751.12   67.59
  -6   2   7  808.62   66.59
  -6   3  -7  492.45   48.80
   6   3   7  478.25   38.10
   6   3   7  463.25   38.50
  -6   3   7  565.04   54.89
   6   3  -7  448.06   52.89
   6   4   7  229.28   30.20
   6   4   7  243.88   27.70
  -6   4  -7  229.18   43.20
  -6   4   7  202.28   41.10
   6   4  -7  268.17   52.29
   6   5   7 1015.50   65.69
   6   5   7  933.81   73.79
  -6   5  -7 1001.80   85.39
   6   5  -7  936.01   91.89
  -6   5   7  926.91   81.79
   6   6   7  128.59   37.10
  -6   6  -7  222.08   50.99
  -6   6   7  196.98   49.20
   6   6  -7  183.88   53.39
  -6   7  -7 1327.17  123.39
   6   7   7 1399.26  107.79
  -6   7   7 1369.06  117.49
   6   7  -7 1564.24  116.99
   6   7  -7 1527.75  119.29
   6   8   7   59.89   47.80
  -6   8  -7    6.60   58.49
   6   8  -7   24.60   50.49
  -6   8   7    9.20   57.49
   6   8  -7  -25.30   50.69
   6   9   7 1256.57  119.79
  -6   9  -7 1329.17  131.69
  -6   9   7 1642.24  136.09
   6   9  -7 1671.13  159.08
   6  10   7   85.29   65.89
  -6  10  -7  -34.30   90.59
   6  10  -7   68.69   81.99
  -6  10   7  -37.90   69.69
  -7   0  -7    5.50   12.10
   7   0  -7  -17.80   25.90
  -7   0   7   -8.30   24.70
  -7  -1   7   70.89   33.70
  -7   1  -7   66.79   21.00
   7  -1  -7   69.49   27.00
  -7   1   7  103.09   28.00
   7   1  -7   89.29   27.50
   7  -2  -7  287.97   36.40
  -7   2  -7  222.78   32.90
   7   2   7  215.58   26.20
  -7  -2   7  231.48   37.20
   7   2  -7  264.37   39.70
  -7   2   7  235.08   38.40
   7   3   7  102.19   18.20
   7   3   7  176.08   22.00
  -7   3  -7  113.59   32.60
   7  -3  -7  107.19   32.20
  -7   3   7  171.78   37.20
   7   3  -7   98.79   36.00
  -7   4  -7  416.16   51.79
   7   4   7  381.16   36.60
   7   4   7  390.26   38.00
   7   4  -7  388.16   54.39
  -7   4   7  459.45   53.09
  -7   5  -7   58.59   38.50
   7   5   7   49.10   21.70
   7   5   7   40.80   25.30
  -7   5   7   78.39   34.80
   7   5  -7   76.79   50.49
  -7   6  -7  832.52   78.49
   7   6   7  728.93   68.39
  -7   6   7  724.43   78.89
   7   6  -7  875.31   86.89
  -7   7  -7    7.20   45.10
   7   7   7   -7.60   36.60
  -7   7   7   -0.90   47.00
   7   7  -7   58.29   49.90
  -7   8  -7  609.74  102.49
   7   8   7  697.23   81.39
  -7   8   7  606.94   83.09
   7   8  -7  724.83   90.19
   7   8  -7  578.54   80.29
  -7   9  -7  -35.70   68.79
  -7   9   7  -17.20   87.59
   7   9  -7  143.09   86.59
  -7  10  -7  317.27   89.39
  -7  10   7  550.34   94.79
   7  10  -7  390.06  110.49
   8   0  -7 1217.88   93.29
  -8   0   7 1261.77   91.19
  -8   0  -7 1276.47   79.89
  -8  -1   7   -5.20   30.70
   8  -1  -7  -23.20   28.30
  -8   1  -7   21.10   19.00
  -8   1   7   -7.60   26.10
   8   1  -7   39.40   26.70
   8  -2  -7 1689.43  116.99
  -8  -2   7 1718.33  116.49
   8   2   7 1669.33  110.99
  -8   2  -7 1704.23  113.79
   8   2  -7 1680.13  116.99
  -8   2   7 1758.72  118.09
  -8   3  -7  105.79   31.50
   8   3   7   95.09   15.90
   8   3   7   62.79   14.30
   8  -3  -7  140.39   32.20
   8   3   7   85.19   21.40
  -8   3   7  128.09   34.40
   8   3  -7   82.89   31.90
  -8   4  -7  696.33   65.59
   8   4   7  744.13   56.99
   8   4   7  722.33   54.39
   8   4  -7  784.62   74.39
  -8   4   7  750.42   70.99
   8   5   7   85.59   25.50
  -8   5  -7   91.29   40.90
   8   5   7  121.99   30.20
  -8   5   7  113.09   37.10
   8   5  -7   66.59   48.20
   8   6   7   73.79   31.70
  -8   6  -7    8.10   44.40
   8   6  -7   40.70   52.89
  -8   6   7   62.99   39.70
  -8   7  -7  114.69   48.40
   8   7   7  193.88   42.50
   8   7  -7   68.79   54.99
  -8   7   7    2.40   41.20
   8   8   7   28.60   47.40
  -8   8  -7    2.30   61.09
  -8   8   7   38.90   55.89
   8   8  -7  130.79   56.59
   8   8  -7   71.69   54.19
  -8   9  -7    1.50   80.99
   8   9  -7  210.18   72.49
  -8   9   7  128.79   78.29
  -9   0   7    5.40   27.70
  -9   0  -7   15.40   12.80
   9   0  -7  -50.69   24.60
  -9  -1   7 2017.50  152.48
   9  -1  -7 2176.28  151.28
  -9   1  -7 2355.86  145.09
   9   1  -7 2685.33  154.78
  -9   1   7 2209.18  150.28
   9   2   7  171.58   28.40
  -9   2  -7  222.58   32.80
  -9  -2   7  180.68   35.40
   9  -2  -7  227.98   37.30
  -9   2   7  217.18   39.00
   9   2  -7  204.48   40.00
  -9   3  -7 1170.68   84.09
   9   3   7 1104.49   77.19
   9  -3  -7 1163.78   85.79
   9   3   7 1090.19   68.69
   9   3   7  995.70   70.69
   9   3  -7 1202.28   90.19
  -9   3   7 1205.88   88.19
   9   4   7  352.56   39.10
  -9   4  -7  450.15   53.59
   9   4   7  381.76   35.10
   9   4  -7  343.97   50.39
  -9   4   7  427.06   55.69
   9   5   7  421.86   40.80
   9   5   7  370.46   44.50
  -9   5  -7  384.36   58.99
  -9   5   7  287.27   50.59
   9   5  -7  422.96   67.39
  -9   6  -7  123.49   50.29
   9   6   7  109.89   37.80
  -9   6   7   89.19   41.60
   9   6  -7  -21.50   52.59
  -9   7  -7  -98.39   48.50
   9   7  -7   60.29   56.59
  -9   7   7  109.69   55.49
  -9   8  -7  125.09   58.49
  -9   8   7  252.67   61.29
   9   8  -7  240.78   60.89
  -9   9  -7    7.70   74.79
  -9   9   7  -59.39   70.19
   9   9  -7  122.49   70.99
 -10   0   7  106.99   33.50
 -10   0  -7  112.19   17.80
  10   0  -7  109.69   32.20
 -10   1  -7   25.00   20.10
 -10  -1   7  -28.70   31.20
  10  -1  -7  -44.80   25.00
  10   1  -7   14.20   32.10
 -10   1   7    8.60   27.10
  10   2   7   90.19   24.60
  10  -2  -7   75.19   33.90
 -10   2  -7   64.69   26.80
 -10  -2   7   40.80   30.30
 -10   2   7   98.29   33.20
  10   2  -7   52.49   31.00
  10  -3  -7   46.80   29.20
 -10   3  -7   12.40   28.40
  10   3   7    7.60   20.00
 -10   3   7    6.00   30.20
  10   3  -7  -17.80   30.70
  10   4   7  122.49   28.20
  10   4   7   72.39   19.70
  10  -4  -7   74.69   35.80
 -10   4  -7   95.49   38.40
  10   4  -7   58.79   40.70
 -10   4   7   53.69   38.70
  10   5   7   61.39   32.40
 -10   5  -7   30.00   37.40
 -10   5   7   -2.50   35.10
  10   5  -7   30.50   46.60
 -10   6  -7   87.99   46.80
  10   6  -7   72.29   57.29
 -10   6   7   86.29   40.90
 -10   7  -7  -13.40   44.30
  10   7  -7   10.20   56.39
 -10   7   7  120.19   51.29
 -10   8  -7   47.00   49.80
 -10   8   7  151.88   55.29
  10   8  -7   40.80   62.89
 -10   9  -7   22.10   78.99
  10   9  -7   84.99   74.29
 -10   9   7  185.88   79.39
 -11   0   7  -36.20   27.60
 -11   0  -7  -17.90   13.60
  11   0  -7   46.10   30.00
 -11   1  -7 1237.78   83.69
  11   1   7 1152.38   89.29
 -11  -1   7 1001.60   93.09
  11  -1  -7 1258.97   96.09
 -11   1   7 1236.88   90.49
  11   1  -7 1255.57   93.29
  11  -2  -7   49.30   31.80
  11   2   7   14.40   24.30
 -11  -2   7   76.59   32.70
 -11   2  -7   15.40   25.60
 -11   2   7   27.40   32.20
  11   2  -7  -20.00   31.20
  11  -3  -7 1069.79   79.69
 -11   3  -7  942.91   74.89
  11   3   7  802.82   69.39
 -11   3   7  811.42   77.29
  11   3  -7  948.31   82.79
  11   4   7  189.28   33.00
  11  -4  -7  111.99   37.10
 -11   4  -7   94.69   38.10
  11   4  -7  151.08   43.60
 -11   4   7  133.19   43.50
 -11   5  -7  973.30   88.39
  11   5  -7  969.10   92.99
 -11   5   7  850.91   90.49
 -11   6  -7   96.49   44.10
  11   6  -7   45.80   57.19
 -11   6   7   60.19   49.50
 -11   7  -7  356.16   72.09
 -11   7   7  289.67   70.39
  11   7  -7  225.08   70.59
 -11   8  -7  168.68   72.09
 -11   8   7   81.79   72.89
 -11   9  -7   85.99   88.09
 -11   9   7 -133.59   91.49
 -12   0   7  747.53   67.29
  12   0  -7  585.24   63.99
 -12   0  -7  573.04   45.10
 -12   1  -7   28.30   21.20
  12   1   7    8.60   28.80
  12  -1  -7  -48.50   28.40
 -12  -1   7   35.10   36.30
  12   1  -7   -7.30   35.70
 -12   1   7   22.20   30.90
 -12   2  -7  623.34   62.29
  12  -2  -7  696.93   70.99
  12   2   7  681.73   62.39
 -12  -2   7  762.12   69.09
  12   2  -7  655.53   68.29
 -12   2   7  739.43   67.29
  12  -3  -7   96.09   38.90
  12   3   7   87.39   30.10
 -12   3  -7   71.29   34.50
 -12   3   7   89.09   40.10
  12   3  -7   39.90   35.20
 -12   4  -7  551.74   62.59
  12   4   7  623.44   57.39
  12  -4  -7  479.65   62.49
  12   4  -7  511.65   67.99
 -12   4   7  446.26   60.39
 -12   5  -7  137.99   47.40
  12  -5  -7   71.69   38.70
  12   5  -7   32.50   45.50
 -12   5   7  111.69   47.20
 -12   6  -7  353.16   64.59
 -12   6   7  471.65   76.99
  12   6  -7  369.96   74.69
 -12   7  -7  130.19   49.20
 -12   7   7   65.39   48.40
  12   7  -7  -51.99   62.29
 -12   8  -7   93.69   68.89
 -12   8   7  107.59   66.49
 -13   0   7  -17.90   35.20
  13   0  -7   22.30   33.60
  13   1   7   68.59   34.90
 -13   1  -7   29.90   23.00
  13  -1  -7   51.49   34.30
 -13  -1   7   34.10   36.40
  13   1  -7    1.10   38.80
 -13   1   7   39.70   34.70
  13   2   7  238.98   42.10
 -13   2  -7  239.18   39.30
  13  -2  -7  270.67   47.50
 -13  -2   7  243.98   43.80
 -13   2   7  240.28   44.60
  13   2  -7  286.97   52.39
  13  -3  -7   41.50   38.70
  13   3   7   67.59   31.20
 -13   3  -7   46.80   33.20
  13   3  -7    8.90   37.20
 -13   3   7   30.10   38.40
  13   4   7  554.94   57.79
  13  -4  -7  518.65   64.09
 -13   4  -7  462.95   60.69
 -13   4   7  466.85   66.69
  13   4  -7  489.45   62.99
  13  -5  -7   60.59   43.70
 -13   5  -7   -3.00   40.10
  13   5  -7   -3.60   46.90
 -13   5   7   24.20   47.30
  13  -6  -7  311.87   57.49
 -13   6  -7  450.95   68.59
 -13   6   7  347.57   66.49
  13   6  -7  383.86   75.59
 -13   7  -7   89.59   59.79
  13  -7  -7   15.50   47.40
 -13   7   7   43.70   47.20
 -13   8  -7  295.67   66.89
  13  -8  -7  341.27   62.49
 -13   8   7  358.76   70.69
 -14   0   7   21.30   37.40
  14   0  -7   85.39   44.20
  14   0   7  -28.40   33.30
  14  -1  -7  161.18   47.20
  14   1   7   87.69   37.90
 -14  -1   7   64.09   40.30
 -14   1   7   95.79   38.50
  14   1  -7  -38.30   43.70
 -14   2  -7  102.29   34.80
  14   2   7  204.88   42.10
  14  -2  -7  135.09   41.60
 -14  -2   7  168.08   40.60
 -14   2   7   42.70   37.80
  14   2  -7  108.29   43.90
 -14   3  -7 1021.80   91.99
  14  -3  -7  932.31   90.79
  14   3   7 1047.40   85.39
  14   3  -7 1061.09   99.19
 -14   3   7 1073.89   93.09
  14   4   7  134.69   40.10
  14  -4  -7   21.30   36.90
 -14   4  -7   28.60   37.60
 -14   4   7   56.39   47.30
  14   4  -7  -41.10   43.20
  14  -5  -7  821.12   85.89
 -14   5  -7  664.83   90.89
 -14   5   7  895.91   98.49
  14   5  -7  815.82   89.89
 -14   6  -7  -76.39   46.30
  14  -6  -7    4.70   50.49
  14   6  -7    7.50   57.89
 -14   6   7  114.29   51.09
  14  -7  -7  713.03   82.89
 -14   7  -7  500.75   89.29
 -14   7   7  589.24   79.49
  15   0  -7   -0.40   37.80
 -15   0   7   73.29   39.80
  15   0   7   17.90   35.20
  15   1   7  617.84   71.19
  15  -1  -7  848.82   84.69
 -15  -1   7  746.23   76.09
  15   1  -7  713.13   82.49
 -15   1   7  776.32   76.99
  15   2   7   71.09   41.00
  15  -2  -7   73.49   45.30
 -15   2   7   53.89   39.70
  15   2  -7   41.20   42.80
  15  -3  -7  503.35   68.59
  15   3   7  545.65   65.89
 -15   3  -7  546.55   63.39
 -15   3   7  609.74   70.99
  15   3  -7  571.64   77.19
  15   4   7   24.80   61.19
 -15   4  -7  108.89   50.49
  15  -4  -7  117.69   48.20
  15   4  -7   64.69   44.70
 -15   4   7   31.80   43.30
 -15   5  -7  261.57   54.69
  15  -5  -7  237.68   56.19
 -15   5   7  186.98   56.19
  15   5  -7  286.27   65.29
 -15   6  -7   64.29   52.99
  15  -6  -7  173.28   51.19
  15   6  -7   17.40   60.39
 -15   6   7   27.30   44.60
 -15   7  -7   -9.20   45.20
  15  -7  -7   67.99   55.79
 -15   7   7  110.69   62.49
  16   0   7  859.41   83.19
  16   0  -7  742.73   84.09
 -16   0   7  763.12   81.49
  16   1   7   -0.30   42.20
  16  -1  -7  -19.50   40.30
 -16   1   7  -24.50   37.80
  16  -1   7  -43.60   38.00
  16   1  -7  -75.59   40.30
  16  -2  -7  919.11   96.49
  16   2   7  976.50   91.19
 -16   2   7  907.31   90.49
  16   2  -7  866.91   91.59
  16   3   7  -51.79   42.70
  16  -3  -7  -52.19   37.70
  16   3  -7  -40.00   50.39
 -16   3   7   29.60   42.10
  16  -4  -7  660.23   79.49
 -16   4  -7  660.43   89.29
  16   4  -7  610.94   84.69
 -16   4   7  638.14   81.39
 -16   5  -7  -12.50   39.80
  16  -5  -7  -36.40   39.00
  16   5  -7  -56.09   52.99
 -16   5   7   -3.80   45.90
  16  -6  -7  333.37   72.59
 -16   6  -7  485.05   79.09
 -16   6   7  354.56   75.49
  17   0  -7   -1.10   50.09
  17   0   7   37.30   45.80
  17  -1  -7  443.26   64.69
  17   1   7  391.36   64.29
  17  -1   7  249.78   62.29
  17   1  -7  285.47   69.29
  17  -2  -7  -32.10   47.60
  17   2   7   71.19   44.70
 -17   2   7   -7.60   39.50
  17   2  -7  -27.80   46.00
  17   3   7  216.28   54.39
  17  -3  -7  280.07   63.39
  17   3  -7  193.98   61.29
 -17   3   7  153.38   55.49
  17  -4  -7  -12.80   42.00
 -17   4   7   76.79   48.60
  17   4  -7   -7.80   47.20
  17  -5  -7  287.77   59.99
 -17   5   7  228.98   68.49
  17   5  -7  215.38   66.89
  17  -6  -7   39.20   48.40
 -17   6   7   41.60   60.99
  18   0  -7  242.98   66.69
  18   0   7  219.38   64.59
  18  -1  -7   28.00   49.90
  18   1   7  -33.00   47.70
  18  -1   7   -8.10   50.49
  18   1  -7   17.60   51.09
  18   2   7  124.09   50.99
  18  -2  -7   17.50   48.90
  18   2  -7   70.39   59.19
  18  -2   7   70.79   51.49
  18  -3  -7  112.99   51.09
  18   3   7   75.99   52.29
 -18   3   7  127.19   52.09
  18   3  -7    1.80   58.09
  18  -4  -7  165.88   60.29
 -18   4   7   69.29   51.19
  18   4  -7   -3.40   59.89
  18  -5  -7  152.88   71.29
 -18   5   7  101.89   57.19
  18   5  -7  221.88   71.29
  19   0  -7  -79.19   49.10
  19   0   7  -47.00   53.69
  19   1   7  393.86   71.19
  19  -1  -7  377.66   68.09
  19   1  -7  258.57   66.89
  19  -1   7  319.67   72.79
  19   2   7   90.09   52.29
  19  -2  -7   15.00   51.49
  19   2  -7    7.50   55.09
  19  -2   7    9.10   49.70
  19  -3  -7  241.58   62.49
  19   3  -7  192.48   73.19
  19  -3   7  200.38   63.79
  19  -4  -7  130.49   57.19
  19   4  -7   59.99   65.09
  20   0  -7   47.20   61.29
  20   0   7   60.29   61.29
  20   1   7  -29.10   46.50
  20  -1  -7  -37.20   62.79
  20   1  -7  -40.30   64.79
  20  -1   7   11.20   52.59
  20   2   7   88.49   55.09
  20  -2  -7   79.89   56.79
  20   2  -7  -22.50   65.79
  20  -2   7   50.99   52.79
  20  -3  -7   10.60   64.09
  20  -3   7   61.99   61.49
  20   3  -7  -18.00   66.49
   0   0   8 1677.13  110.79
   0   0  -8 1660.93  109.59
   0   1   8   69.39   15.10
   0   1   8   34.00   20.20
   0  -1  -8   49.60   15.60
   0  -1   8   59.19   23.70
   0   1  -8   26.30   25.60
   0   2  -8 3247.68  203.98
   0   2   8 3142.69  200.48
   0  -2  -8 3322.37  196.58
   0   3  -8  159.38   35.30
   0  -3  -8   77.79   14.30
   0   3   8  138.79   28.70
   0   4  -8 2460.75  161.88
   0   4   8 2439.26  158.98
   0   5   8  791.42   71.39
   0   5  -8  781.62   70.59
   0   6  -8  685.23   76.79
   0   6   8  670.53   69.59
   0   7   8 1093.39   95.99
   0   7  -8 1161.48   99.99
   0   8   8   47.30   52.99
   0   8  -8  -27.00   49.99
   0   9  -8 1634.34  166.88
   0   9   8 1548.35  149.39
   0  10  -8   -6.20   92.29
   0  10   8   26.20   76.69
  -1   0  -8   20.00   19.80
   1   0  -8    7.40   18.60
   1   0   8  -19.00   22.40
  -1   0   8   -5.80   26.50
  -1   1  -8  147.19   29.20
   1   1   8  374.06   29.70
   1  -1  -8  223.88   24.00
  -1  -1  -8  201.78   22.90
   1   1  -8  226.48   35.00
   1   2   8  365.56   34.60
  -1   2  -8  363.86   40.50
   1  -2  -8  378.16   31.40
   1   2  -8  357.46   43.00
  -1  -2  -8  356.46   26.10
  -1   2   8  349.96   37.60
   1  -3  -8  584.14   42.90
  -1   3  -8  691.53   58.99
   1   3   8  544.15   49.40
   1   3  -8  659.93   59.49
  -1  -3  -8  554.14   37.80
  -1   3   8  525.75   52.49
   1   4   8  303.47   39.90
  -1   4   8  298.37   44.50
   1   4  -8  298.17   47.10
  -1  -4  -8  305.27   27.00
  -1   5  -8  897.51   81.29
   1   5   8  973.20   78.79
   1   5  -8  985.70   84.09
  -1   5   8  985.40   81.59
  -1   6  -8  832.52   81.19
   1   6   8  671.93   73.09
   1   6  -8  838.92   74.89
   1   6  -8  919.31   86.29
  -1   6   8  761.12   76.69
  -1   7  -8  264.57   56.99
   1   7   8  371.66   57.69
   1   7  -8  425.16   68.39
  -1   7   8  342.47   57.99
   1   8   8  427.26   70.69
  -1   8  -8  375.56   81.59
  -1   8   8  465.85   75.79
   1   8  -8  356.56   77.69
  -1   9  -8   96.99   62.29
   1   9   8    8.50   66.49
  -1   9   8    2.50   73.59
   1   9  -8  131.79   80.49
   1  10   8  584.54  134.29
  -1  10  -8  404.56  132.69
  -1  10   8  581.04  130.89
   1  10  -8  366.16  114.29
   2   0  -8 8950.00  536.15
  -2   0   8 8671.73  537.75
  -2   0  -8 8764.62  534.95
   2   0   8 9146.98  535.55
   2  -1  -8   23.00   17.80
  -2  -1   8   -7.60   27.40
   2   1   8   -1.10   12.10
   2   1   8    2.10   16.20
   2   1  -8  -21.80   26.00
  -2  -1  -8   28.20   16.60
  -2   1   8    6.90   24.00
   2  -2  -8 4331.97  258.07
   2   2   8 4298.87  257.97
  -2   2   8 4198.98  261.17
   2   2  -8 4030.20  264.07
   2  -3  -8  550.14   45.40
   2   3   8  577.94   48.40
  -2   3   8  565.94   51.79
   2   3  -8  701.73   62.39
   2   4   8  521.75   51.09
  -2  -4  -8  507.95   37.20
   2   4  -8  710.63   61.29
  -2   4   8  570.14   54.69
  -2   5  -8  384.76   50.99
   2   5   8  379.66   45.30
  -2  -5  -8  302.47   29.80
  -2   5   8  278.97   46.10
   2   5  -8  296.27   47.50
  -2   6  -8  420.56   59.59
   2   6   8  468.65   58.99
   2   6  -8  514.95   63.09
  -2   6   8  610.64   67.19
   2   7   8  721.03   78.19
  -2   7  -8  703.23   89.99
   2   7  -8  713.63   78.09
  -2   7   8  675.73   77.39
  -2   8  -8  128.59   55.99
   2   8   8   21.20   49.00
  -2   8   8  133.29   59.59
   2   8  -8   66.49   63.69
   2   9   8  730.73   93.39
  -2   9  -8  610.74  120.49
   2   9  -8  662.43  120.29
  -2   9   8  627.64   90.19
  -2  10  -8   24.70  109.99
   2  10   8   55.19   72.09
   2  10  -8   57.39  115.89
  -2  10   8   75.69  123.99
   3   0   8   -6.30   16.00
  -3   0  -8  -10.30   15.80
  -3   0   8   24.50   27.70
   3   0  -8    7.00   19.10
   3  -1  -8 4043.80  243.88
  -3  -1   8 3927.81  247.38
   3   1   8 3785.12  240.08
   3   1   8 3919.31  240.78
  -3   1   8 3980.90  245.38
   3   1  -8 4014.00  245.18
  -3  -1  -8 4104.69  240.38
  -3  -2   8  550.14   50.09
   3   2   8  550.34   36.30
   3   2   8  523.25   42.90
   3  -2  -8  603.14   46.90
   3   2  -8  668.03   57.79
  -3   2   8  601.54   49.30
   3   3   8  908.21   63.89
   3  -3  -8  883.41   63.89
   3   3  -8  823.72   75.99
  -3   3   8  884.01   71.59
  -3   4  -8  841.72   76.89
   3   4   8  921.61   69.19
  -3   4   8  910.61   76.29
   3   4  -8  873.21   82.39
  -3   5  -8  109.69   41.70
   3   5   8  210.78   35.90
  -3  -5  -8  111.19   14.30
  -3   5   8  242.48   43.20
   3   5  -8  157.88   44.70
  -3   6  -8  589.24   67.19
   3   6   8  714.03   64.59
   3   6  -8  501.45   65.99
  -3   6   8  440.76   61.39
   3   7   8   31.70   39.00
  -3   7  -8   98.79   52.89
  -3   7   8  132.89   51.79
   3   7  -8   96.89   46.10
   3   7  -8  234.98   56.49
   3   8   8  733.63   82.09
  -3   8  -8  546.95   84.69
  -3   8   8  789.52   94.89
   3   8  -8  655.03   84.19
  -3   9  -8  -52.49   57.49
   3   9   8   17.60   58.59
   3   9  -8   -3.60   75.09
  -3   9   8   25.80   61.49
  -3  10  -8  365.36   93.89
   3  10   8  732.13  104.89
   3  10  -8  504.55  132.49
  -3  10   8  397.06   89.59
  -4   0   8  148.69   30.10
   4   0  -8  113.79   27.10
  -4   0  -8  134.29   18.80
   4  -1  -8  133.99   24.80
   4   1   8  119.79   19.10
  -4  -1   8  154.08   35.70
   4   1  -8  104.49   27.80
  -4  -1  -8  130.09   15.30
  -4   1   8  134.59   29.00
   4  -2  -8  442.06   42.40
   4   2   8  462.85   36.70
  -4  -2   8  577.04   51.19
   4   2  -8  470.65   49.10
  -4  -2  -8  522.55   42.50
  -4   2   8  440.46   45.30
  -4   3  -8  245.68   36.40
   4  -3  -8  243.48   31.60
   4   3   8  221.38   27.70
  -4   3   8  240.68   38.90
   4   3  -8  205.68   47.40
  -4   4  -8  -16.80   29.00
   4   4   8   13.00   22.00
   4   4  -8   88.19   44.90
  -4   4   8   -4.20   28.20
  -4   5  -8  259.17   47.10
   4   5   8  214.48   34.60
  -4   5   8   96.19   35.80
  -4  -5  -8  156.48   15.20
   4   5  -8  168.98   46.00
  -4   6  -8  248.38   52.19
   4   6   8  210.18   40.70
   4   6  -8  228.38   51.59
  -4   6   8  151.38   46.20
   4   7   8  379.46   54.59
  -4   7  -8  311.67   62.89
   4   7  -8  285.87   59.19
   4   7  -8  287.97   57.19
  -4   7   8  323.47   61.29
  -4   8  -8  177.98   63.89
   4   8   8  134.89   50.19
  -4   8   8  162.48   62.89
   4   8  -8   24.70   48.30
   4   8  -8  136.89   54.99
  -4   9  -8  320.27   91.29
   4   9   8  209.98   63.39
  -4   9   8  264.37   71.39
   4   9  -8  289.17   83.59
   4  10   8  214.18   89.49
  -4  10  -8  -57.89   92.89
   4  10  -8 -109.09   75.89
  -4  10   8   42.50   69.49
   5   0  -8  -15.00   21.00
  -5   0   8   23.20   23.80
  -5   0  -8   13.60   12.40
   5  -1  -8 1588.44  104.29
  -5  -1   8 1466.25  106.99
   5   1   8 1696.43   93.79
   5   1  -8 1405.86  102.69
  -5   1   8 1564.84  104.49
  -5  -1  -8 1426.66   93.29
   5  -2  -8  151.38   29.00
  -5   2  -8  176.88   29.90
   5   2   8  243.68   21.20
  -5  -2   8  253.17   36.10
   5   2   8  239.68   21.30
  -5   2   8  188.68   36.00
   5   2  -8  184.28   36.40
  -5  -2  -8  182.28   20.20
   5   3   8  431.56   32.70
   5  -3  -8  425.26   42.30
  -5   3  -8  544.95   51.49
   5   3   8  395.46   37.20
  -5   3   8  348.97   46.40
   5   3  -8  509.65   55.89
  -5   4  -8  672.23   71.99
   5   4   8  853.81   52.69
   5   4   8  857.21   62.59
  -5   4   8  928.01   71.19
   5   4  -8  678.73   76.39
  -5   5  -8  527.65   63.49
   5   5   8  500.75   50.39
  -5   5   8  496.85   61.39
   5   5  -8  457.05   63.49
  -5   6  -8  442.66   60.99
   5   6   8  518.25   55.29
  -5   6   8  455.65   60.99
   5   6  -8  486.45   67.09
   5   7   8  418.06   52.89
  -5   7  -8  285.97   57.79
   5   7  -8  326.67   56.59
  -5   7   8  283.87   58.59
   5   7  -8  305.37   59.79
   5   8   8  533.05   68.89
  -5   8  -8  484.45   84.39
   5   8  -8  541.55   75.49
  -5   8   8  484.35   75.29
   5   8  -8  629.44   89.29
   5   9   8   47.90   52.69
  -5   9  -8   56.59   60.69
  -5   9   8  154.08   95.29
   5   9  -8   57.89   73.19
  -5  10  -8  355.66  145.59
   5  10   8  481.55  101.89
  -5  10   8  406.56   90.49
   5  10  -8  502.55  115.49
  -6   0   8  102.79   29.90
  -6   0  -8   42.20   13.60
  -6   0  -8   43.80   13.10
   6   0  -8   64.39   25.30
   6  -1  -8   81.59   27.00
  -6   1  -8  116.89   21.90
  -6  -1   8  129.29   36.10
   6   1  -8  100.39   27.70
  -6   1   8  117.09   28.20
   6  -2  -8  353.86   40.90
  -6  -2   8  442.26   47.90
  -6   2  -8  430.36   42.10
   6   2   8  383.26   32.90
   6   2   8  365.56   28.00
  -6   2   8  393.86   44.10
   6   2  -8  365.16   43.70
   6  -3  -8  -17.60   24.60
   6   3   8   15.30   15.80
  -6   3  -8  -37.00   27.60
   6   3   8   31.50   14.50
  -6   3   8   37.00   28.20
   6   3  -8   46.80   31.10
   6   4   8   68.99   22.90
   6   4   8  143.69   20.40
  -6   4  -8  121.49   36.90
   6   4  -8  102.19   41.10
  -6   4   8  100.59   35.80
   6   5   8  145.79   17.70
  -6   5  -8   45.30   39.40
   6   5   8  141.69   30.70
   6   5  -8  169.08   52.99
  -6   5   8  167.68   41.70
   6   6   8  125.39   35.90
  -6   6  -8  115.69   41.70
  -6   6   8  146.19   46.00
   6   6  -8  142.09   53.69
   6   7   8  119.29   38.30
  -6   7  -8   98.59   47.10
   6   7  -8   -9.20   47.70
   6   8   8  156.78   55.09
  -6   8  -8   54.09   58.99
   6   8  -8  103.79   62.79
   6   8  -8   28.10   50.59
  -6   8   8   63.29   52.09
   6   9   8  372.66   63.69
  -6   9  -8  151.58   66.09
   6   9  -8  248.38   79.99
  -6   9   8  266.67   97.99
  -6  10  -8  -93.29   82.59
   6  10   8   52.79   62.59
  -6  10   8   70.09   70.99
   6  10  -8  -44.40   88.29
  -7   0  -8   -1.30   12.30
  -7   0   8  -14.30   28.50
   7   0  -8   18.10   25.60
  -7  -1   8  758.52   69.79
   7  -1  -8  829.42   67.89
  -7   1  -8  769.42   57.49
  -7   1   8  737.53   65.09
   7   1  -8  854.81   65.39
  -7   2  -8   30.50   24.50
  -7  -2   8  -17.60   28.40
   7  -2  -8   16.80   25.20
   7   2   8   12.30   16.30
   7   2  -8   18.60   27.90
  -7   2   8   39.30   29.60
   7   3   8  812.72   56.69
   7  -3  -8  912.71   70.89
  -7   3  -8  743.03   67.89
   7   3   8  868.31   58.99
  -7   3   8  928.61   70.69
   7   3  -8  799.52   74.19
   7   4   8  217.28   27.10
   7   4   8  256.47   30.20
  -7   4  -8  298.47   41.30
  -7   4   8  227.28   43.70
   7   4  -8  316.97   53.39
  -7   5  -8  286.17   50.49
   7   5   8  290.47   28.40
   7   5   8  257.67   35.30
   7   5  -8  280.07   58.49
  -7   5   8  226.38   44.10
  -7   6  -8  212.38   52.99
   7   6   8  333.77   42.30
   7   6  -8  199.18   58.89
  -7   6   8  192.18   48.60
   7   7   8  107.99   45.50
  -7   7  -8  115.19   56.89
   7   7  -8  158.58   54.89
  -7   7   8  105.29   46.90
   7   8   8  475.85   64.69
  -7   8  -8  442.96   85.29
  -7   8   8  513.55   88.39
   7   8  -8  584.14   86.29
   7   8  -8  533.55   77.89
  -7   9  -8  -21.20   64.79
  -7   9   8   54.89   76.29
   7   9  -8   98.29   72.19
  -7  10  -8  270.07   87.09
   7  10  -8  352.06  100.69
   8   0  -8 1041.70   82.39
  -8   0   8 1054.89   83.59
  -8   0  -8 1144.79   70.69
   8  -1  -8  596.54   57.29
  -8  -1   8  634.04   62.39
  -8   1  -8  581.74   46.70
  -8   1   8  627.04   58.19
   8   1  -8  483.95   54.19
   8   2   8 2950.30  184.78
   8  -2  -8 2909.21  191.68
  -8  -2   8 3094.19  191.18
  -8   2  -8 2909.81  187.08
  -8   2   8 3032.40  191.68
   8   2  -8 2855.61  191.88
   8  -3  -8 1409.96   95.39
   8   3   8 1222.88   81.39
   8   3   8 1289.97   86.29
  -8   3  -8 1255.97   94.09
  -8   3   8 1371.66   98.19
   8   3  -8 1371.56   99.79
  -8   4  -8  842.82   74.49
   8   4   8  867.71   62.09
   8   4   8  839.22   60.09
   8  -4  -8  818.52   73.09
   8   4  -8  841.32   76.89
  -8   4   8  845.72   76.59
   8   5   8 1360.16   94.09
  -8   5  -8 1347.47  107.99
   8   5   8 1398.86   94.89
   8   5  -8 1395.36  119.09
  -8   5   8 1333.07  105.29
  -8   6  -8  236.58   53.09
   8   6   8  353.66   44.70
  -8   6   8  288.57   52.49
   8   6  -8  292.27   65.19
  -8   7  -8  649.34   85.79
   8   7   8  630.64   66.89
   8   7  -8  574.94   83.19
  -8   7   8  739.63   85.69
  -8   8  -8  254.27   76.79
  -8   8   8  199.38   60.09
   8   8  -8  271.57   69.49
   8   8  -8  262.07   66.09
  -8   9  -8  288.07  101.59
   8   9  -8  485.65   93.19
  -8   9   8  534.15   83.29
  -9   0  -8   -3.70   11.90
   9   0  -8    1.20   25.80
  -9   0   8    1.10   29.50
  -9   1  -8 2338.87  143.99
   9  -1  -8 2260.27  151.48
  -9  -1   8 2068.49  152.28
   9   1  -8 2373.66  151.58
  -9   1   8 2284.57  150.78
  -9  -2   8  421.56   48.20
  -9   2  -8  320.17   38.40
   9   2   8  270.77   34.70
   9  -2  -8  319.57   42.90
   9   2  -8  322.67   43.80
  -9   2   8  374.06   47.00
   9   3   8 1142.19   84.29
  -9   3  -8 1313.37   91.89
   9  -3  -8 1226.18   92.79
   9   3  -8 1295.37   98.69
  -9   3   8 1295.77   96.09
   9  -4  -8  386.46   49.50
   9   4   8  314.27   32.30
   9   4   8  336.27   36.40
  -9   4  -8  364.86   50.19
   9   4  -8  346.97   53.59
  -9   4   8  333.67   51.99
   9   5   8  270.77   34.00
  -9   5  -8  295.47   48.40
   9   5   8  277.77   40.20
   9   5  -8  211.58   54.99
  -9   5   8  232.08   46.30
   9   6   8  348.77   44.90
  -9   6  -8  315.97   56.49
  -9   6   8  374.96   62.29
   9   6  -8  338.57   68.79
  -9   7  -8  128.79   50.29
   9   7  -8   65.49   56.69
  -9   8  -8  297.67   81.69
   9   8  -8  475.85   94.29
  -9   8   8  665.93   89.09
  -9   9  -8  -33.70   74.79
   9   9  -8  -40.00   71.89
  -9   9   8   98.99   85.09
  10   0  -8 1934.91  136.19
 -10   0   8 1968.90  136.19
 -10   0  -8 2041.30  123.89
  10  -1  -8   55.89   30.80
 -10   1  -8   68.69   21.60
 -10  -1   8   29.90   34.70
  10   1  -8   89.39   32.10
 -10   1   8   59.29   31.50
 -10   2  -8 1042.20   76.99
  10  -2  -8  954.90   85.39
  10   2   8  977.30   75.29
 -10  -2   8 1137.19   84.79
  10   2  -8 1070.39   87.19
 -10   2   8 1087.89   83.49
  10  -3  -8  236.78   42.20
  10   3   8  266.87   33.60
 -10   3  -8  325.77   43.50
  10   3  -8  369.86   49.99
 -10   3   8  417.06   51.79
  10  -4  -8 1433.86  113.39
 -10   4  -8 1554.54  113.69
  10   4   8 1613.34  104.79
 -10   4   8 1526.75  116.49
  10   4  -8 1434.86  116.19
  10  -5  -8  289.57   48.50
 -10   5  -8  363.16   57.19
  10   5  -8  345.27   61.19
 -10   5   8  336.97   56.49
 -10   6  -8  368.56   68.09
 -10   6   8  314.37   60.19
  10   6  -8  252.57   65.89
 -10   7  -8  511.05   90.19
  10   7  -8  574.04   82.79
 -10   7   8  472.25   71.19
 -10   8  -8   73.09   54.09
 -10   8   8   90.69   53.69
  10   8  -8  174.98   56.79
 -10   9  -8  432.46  104.19
 -10   9   8  753.02   94.59
  10   9  -8  410.46  102.59
 -11   0   8   -8.00   29.70
  11   0  -8   39.30   33.30
 -11   0  -8    5.10   13.00
 -11   1  -8  469.45   42.90
 -11  -1   8  482.95   58.29
  11  -1  -8  435.46   55.69
  11   1  -8  548.75   58.89
 -11   1   8  389.66   50.99
  11  -2  -8   18.10   30.80
 -11   2  -8   33.80   25.50
 -11  -2   8   20.90   32.10
  11   2   8   27.70   25.60
 -11   2   8   38.80   31.80
  11   2  -8    4.90   31.50
 -11   3  -8  519.25   55.29
  11   3   8  540.55   48.90
  11  -3  -8  450.85   56.09
  11   3  -8  468.05   61.09
 -11   3   8  465.05   58.19
  11  -4  -8  186.98   41.40
  11   4   8  276.47   36.50
 -11   4  -8  198.38   45.70
 -11   4   8  244.78   48.60
  11   4  -8  230.08   46.80
  11  -5  -8  417.06   59.39
 -11   5  -8  450.55   62.89
 -11   5   8  453.25   65.79
  11   5  -8  381.66   65.39
  11  -6  -8  294.87   50.09
 -11   6  -8  273.37   62.59
  11   6  -8  171.48   66.29
 -11   6   8  247.88   58.49
 -11   7  -8  110.19   55.79
  11   7  -8  125.09   66.49
 -11   7   8  143.59   60.79
 -11   8  -8  261.37   69.09
  11   8  -8  344.47   77.29
 -11   8   8  251.87   62.79
 -11   9  -8   54.79   84.79
 -11   9   8  139.49  106.99
 -12   0  -8 1554.74  104.69
  12   0  -8 1735.03  124.09
 -12   0   8 1822.42  121.19
 -12   1  -8  163.08   26.90
  12  -1  -8  133.09   37.20
 -12  -1   8  137.39   42.50
  12   1   8  138.89   35.50
  12   1  -8  145.09   39.40
 -12   1   8  109.19   36.90
  12   2   8 1350.36   96.29
 -12  -2   8 1373.96   99.99
 -12   2  -8 1281.87   94.79
  12  -2  -8 1100.79   98.39
  12   2  -8 1259.47  103.69
 -12   2   8 1278.87   99.39
  12  -3  -8  138.59   37.90
 -12   3  -8  144.99   40.70
  12   3   8  136.49   31.00
  12   3  -8  179.18   43.00
 -12   3   8  187.88   43.00
  12  -4  -8  472.35   61.49
 -12   4  -8  478.55   66.59
  12   4   8  725.03   58.19
 -12   4   8  519.15   68.49
  12   4  -8  515.65   69.59
 -12   5  -8  335.57   59.09
  12  -5  -8  297.07   51.69
 -12   5   8  344.07   59.99
  12   5  -8  271.27   61.59
 -12   6  -8  198.88   55.49
  12  -6  -8  128.59   48.10
 -12   6   8   71.09   43.60
  12   6  -8  -28.00   53.69
 -12   7  -8  490.15   80.69
  12  -7  -8  480.35   70.09
  12   7  -8  388.16   80.89
 -12   7   8  411.06   84.09
 -12   8  -8  -33.40   61.59
  12  -8  -8   51.99   50.39
 -12   8   8    6.30   70.99
  13   0  -8   -0.20   34.90
 -13   0   8  -65.39   33.50
  13  -1  -8  480.95   61.99
 -13  -1   8  442.46   60.59
  13   1   8  551.74   57.19
 -13   1  -8  440.26   45.10
  13   1  -8  521.65   61.79
 -13   1   8  549.85   61.39
  13  -2  -8  148.49   41.30
 -13   2  -8  127.29   33.00
  13   2   8   82.79   33.20
 -13  -2   8   98.59   38.20
 -13   2   8  107.49   38.10
  13   2  -8  168.88   47.90
 -13   3  -8  430.76   51.29
  13  -3  -8  323.97   51.69
  13   3   8  390.06   47.20
  13   3  -8  357.76   55.49
 -13   3   8  339.67   54.89
  13  -4  -8  262.67   51.89
 -13   4  -8  199.68   49.99
  13   4   8  445.26   48.00
 -13   4   8  244.98   55.69
  13   4  -8  268.97   56.89
 -13   5  -8   75.69   44.40
  13  -5  -8  132.89   43.30
  13   5  -8   70.49   52.09
 -13   5   8  147.99   50.39
  13  -6  -8   58.79   49.60
 -13   6  -8  124.59   52.19
 -13   6   8  131.19   54.59
  13   6  -8   49.80   59.89
  13  -7  -8   17.40   41.60
 -13   7  -8   -7.50   52.69
 -13   7   8   86.29   62.09
 -13   8  -8  148.49   68.09
  13  -8  -8  150.98   59.69
 -13   8   8  134.99   72.59
  14   0  -8  309.27   53.69
 -14   0   8  445.26   58.99
  14   1   8   -3.50   35.60
 -14  -1   8   34.60   40.50
  14  -1  -8   30.60   36.70
 -14   1   8   22.40   35.80
  14   1  -8  -17.50   38.00
  14   2   8  359.96   51.09
  14  -2  -8  370.46   55.49
 -14  -2   8  289.87   49.90
 -14   2  -8  345.67   48.20
  14   2  -8  334.57   60.29
 -14   2   8  289.67   54.79
  14   3   8   79.29   34.00
 -14   3  -8   63.19   35.60
  14  -3  -8   48.00   39.30
 -14   3   8   13.50   38.70
  14   3  -8   66.99   47.60
 -14   4  -8  168.18   47.80
  14   4   8  285.07   45.80
 -14   4   8  171.68   49.70
  14   4  -8  170.28   56.59
 -14   5  -8   57.59   44.00
  14  -5  -8  184.28   49.20
  14   5  -8   91.99   55.39
 -14   5   8  106.49   44.70
 -14   6  -8    2.50   47.10
  14  -6  -8   72.29   42.80
 -14   6   8   48.00   50.09
  14   6  -8  -59.39   57.09
 -14   7  -8  -40.10   45.30
  14  -7  -8   79.79   52.39
 -14   7   8  112.49   60.89
 -15   0   8   17.40   39.80
  15   0  -8  -44.10   42.10
  15   0   8  -29.10   39.70
  15   1   8  343.07   55.99
  15  -1  -8  391.16   59.49
 -15  -1   8  337.67   56.89
 -15   1   8  364.76   57.09
  15   1  -8  365.46   59.49
 -15  -2   8   18.80   41.90
  15   2   8   83.39   40.30
  15  -2  -8  -19.80   37.20
  15   2  -8  -33.60   41.90
 -15   2   8  -18.60   36.80
 -15   3  -8  264.47   51.19
  15  -3  -8  282.87   56.39
  15   3   8  258.67   48.80
 -15   3   8  308.57   58.49
  15   3  -8  244.68   59.69
  15  -4  -8  185.78   48.80
 -15   4  -8  214.58   45.80
  15   4  -8   75.89   53.79
 -15   4   8  156.38   52.99
  15  -5  -8   51.29   43.80
 -15   5  -8   83.09   52.09
  15   5  -8   70.69   56.99
 -15   5   8  164.68   52.79
  15  -6  -8  195.88   59.19
 -15   6  -8   56.59   50.09
 -15   6   8  196.88   69.09
  15   6  -8  177.58   68.39
  15  -7  -8   73.19   59.89
 -15   7  -8  -61.59   51.39
 -15   7   8  157.88   78.59
  16   0  -8   32.30   43.20
 -16   0   8   99.59   46.20
  16   0   8  169.88   49.80
  16   1   8  -49.30   38.90
  16  -1  -8   80.59   49.50
  16   1  -8    3.50   50.19
 -16   1   8  -74.09   35.50
  16   2   8   36.50   41.80
  16  -2  -8   59.79   42.70
 -16   2   8   15.20   41.20
  16   2  -8  -35.10   42.90
  16  -3  -8   15.70   47.20
  16   3   8  -33.20   36.40
  16   3  -8   25.60   53.39
 -16   3   8  -43.10   38.20
  16  -4  -8   24.40   44.20
  16   4  -8   48.90   55.19
 -16   4   8  194.98   51.89
 -16   5  -8  -44.90   42.60
  16  -5  -8   86.59   47.40
  16   5  -8  -65.59   53.99
 -16   5   8  -26.40   48.50
  16  -6  -8   16.10   43.40
 -16   6  -8   10.30   53.19
 -16   6   8   19.30   54.69
  16   6  -8  -74.89   54.89
  17   0  -8  -66.09   44.60
  17   0   8   23.30   46.10
  17  -1  -8  313.37   65.39
  17   1   8  318.47   58.69
 -17   1   8  302.67   60.69
  17  -1   8  361.86   61.99
  17   1  -8  224.28   76.59
  17   2   8   63.19   46.70
  17  -2  -8   19.30   44.00
  17   2  -8    7.10   53.69
 -17   2   8  -41.20   41.50
  17  -3  -8  152.78   50.99
  17   3   8  154.78   49.00
  17   3  -8  121.99   58.49
 -17   3   8   38.60   52.09
  17  -4  -8   83.79   55.19
 -17   4   8  122.59   50.89
  17   4  -8   55.99   58.69
  17  -5  -8  234.98   63.19
 -17   5   8  400.66   79.49
  17   5  -8  219.48   68.69
  17  -6  -8  234.08   59.99
 -17   6   8  259.57   76.69
  18   0  -8  596.14   86.79
  18   0   8  570.84   83.79
  18   1   8    8.80   48.60
  18  -1  -8   44.50   56.89
  18  -1   8  -10.80   51.49
  18   1  -8   -5.60   50.69
  18  -2  -8   60.49   51.69
  18   2   8  131.09   52.69
  18   2  -8   92.89   64.29
  18  -3  -8   68.19   50.19
  18   3   8   25.80   53.69
  18   3  -8  -73.19   55.69
 -18   3   8  -37.70   40.90
  18  -4  -8  210.28   71.19
 -18   4   8  151.38   66.69
  18   4  -8  329.17   76.29
  18  -5  -8  -22.70   42.90
  18   5  -8   42.80   63.99
 -18   5   8   24.10   56.19
  19   0   8  -79.59   50.29
  19   0  -8  -58.29   60.09
  19   1   8  457.35   76.39
  19  -1  -8  414.36   79.99
  19  -1   8  498.25   80.59
  19   1  -8  323.07   70.59
  19   2   8   28.10   51.49
  19  -2  -8    4.50   51.79
  19  -2   8   53.39   54.49
  19   2  -8 -123.09   48.00
  19  -3  -8  242.28   61.39
  19   3  -8  122.69   70.39
  19  -4  -8  154.58   53.49
  19   4  -8  -52.39   61.89
  20   0  -8  677.73   94.89
  20   0   8  860.91  100.99
  20  -1  -8  130.49   67.19
  20   1   8   80.79   58.39
  20  -1   8   -2.20   58.89
  20   1  -8    9.70   66.09
  20   2   8  468.75   77.69
  20  -2  -8  517.75   83.69
  20  -2   8  705.73   86.29
  20   2  -8  639.34   99.59
   0   0   9  -19.10   25.80
   0   0  -9   -6.40   22.40
   0   1  -9   36.30   27.20
   0   1   9   31.90   22.70
   0  -1   9  -30.00   22.40
   0  -1  -9   19.30   16.90
   0   2   9   17.30   22.40
   0  -2  -9   20.80   12.10
   0   2  -9  -13.40   27.30
   0   2   9   -0.60   11.00
   0  -3  -9   -5.90   11.80
   0   3   9  -15.70   24.40
   0   3  -9  -18.60   30.70
   0   4  -9   13.10   32.00
   0   4   9   47.80   29.20
   0   5   9   12.90   28.90
   0   5  -9  -18.60   32.80
   0   6   9  120.39   39.10
   0   6  -9   38.50   37.20
   0   7  -9   28.80   48.00
   0   7   9    2.20   37.00
   0   8  -9  -76.89   56.29
   0   8   9   86.79   56.49
   0   9   9  240.18   81.39
   0   9  -9   83.09   90.29
   0  10   9   15.20  100.29
   0  10  -9  -35.60   71.69
  -1   0  -9   14.20   21.50
   1   0   9  -20.30   24.60
  -1   0   9  -16.00   28.90
   1   0  -9    9.10   20.10
  -1   1  -9  547.85   44.20
   1   1   9  302.27   33.00
  -1  -1   9  435.26   44.20
   1   1   9  373.96   36.20
   1  -1  -9  454.35   35.20
  -1   1   9  297.87   36.80
   1  -1   9  431.26   41.60
   1   1  -9  444.46   44.80
  -1  -1  -9  383.86   35.60
  -1   2  -9  397.66   43.40
   1  -2  -9  310.07   29.40
   1   2   9  397.76   35.60
   1   2   9  320.67   24.70
  -1   2   9  399.26   39.20
   1   2  -9  373.56   43.70
  -1  -2  -9  334.37   27.30
   1  -3  -9 1256.57   83.19
  -1   3  -9 1241.48   93.09
   1   3   9 1468.75   89.69
   1   3  -9 1244.88   95.19
  -1  -3  -9 1167.58   79.29
  -1   3   9 1518.65   92.69
   1   4   9  659.83   58.69
  -1   4  -9  614.14   62.39
  -1  -4  -9  620.34   43.50
  -1   4   9  606.34   61.49
  -1  -4  -9  671.53   45.30
   1   4  -9  745.03   68.59
   1   5   9 1061.69   80.49
  -1   5   9  952.70   79.39
   1   5  -9  940.31   86.59
  -1   6  -9  475.25   63.79
   1   6   9  677.03   65.69
  -1   6   9  623.04   67.49
   1   6  -9  510.85   63.49
  -1   7  -9  307.97   65.89
   1   7   9  348.37   57.79
  -1   7   9  238.58   51.89
   1   7  -9  245.58   54.59
  -1   8  -9  345.87   69.19
   1   8   9  423.96   70.39
  -1   8   9  415.16   73.69
   1   8  -9  361.46   78.69
   1   9   9  -31.20   60.49
  -1   9  -9   92.09   65.19
  -1   9   9    9.20   55.99
   1   9  -9   84.29   85.79
   1  10   9  201.78   86.09
  -1  10  -9  123.99  104.69
  -1  10   9  172.38   72.09
   1  10  -9  326.47   83.39
  -2   0   9 4543.85  286.97
   2   0   9 4684.43  284.17
   2   0  -9 4583.54  284.37
  -2   0  -9 4793.32  283.77
   2   1   9  122.29   17.80
   2  -1  -9   88.49   20.60
  -2  -1   9  122.89   31.40
   2   1   9  132.69   22.20
  -2   1  -9  102.59   25.70
  -2  -1  -9   93.49   16.70
   2   1  -9  159.28   29.10
  -2   1   9  106.09   26.40
   2  -2  -9  370.36   37.10
   2   2   9  449.06   28.60
   2   2   9  454.75   37.90
  -2   2   9  445.26   43.20
   2   2  -9  429.76   49.80
   2   3   9  255.87   33.70
   2  -3  -9  317.37   30.20
  -2   3   9  333.27   42.20
   2   3  -9  310.27   49.80
   2   4   9 1854.11  124.59
   2   4  -9 1912.31  134.29
  -2   4   9 1863.91  129.09
   2   5   9  231.78   38.50
  -2   5  -9  197.68   41.10
  -2  -5  -9  223.28   22.90
  -2   5   9  232.18   44.60
   2   5  -9  213.08   43.40
  -2   6  -9  750.92   76.39
   2   6   9  630.84   67.09
  -2   6   9  637.84   71.49
   2   6  -9  675.43   74.39
  -2   7  -9   99.09   47.40
   2   7   9   85.49   42.30
   2   7  -9   60.19   49.80
  -2   7   9   73.99   42.40
   2   8   9  125.49   53.59
  -2   8  -9  104.49   54.99
  -2   8   9  140.99   55.49
   2   8  -9   85.89   53.69
   2   9   9  143.79   71.29
  -2   9  -9  125.89   64.69
   2   9  -9   92.29   63.69
  -2   9   9  269.07   89.39
  -2  10  -9  -15.90  122.39
   2  10   9  -13.30   72.49
  -2  10   9   -8.80  104.29
   2  10  -9   44.10   65.99
   3   0  -9  -40.80   18.90
  -3   0   9    1.00   25.80
   3   0   9    6.60   17.80
   3  -1  -9  788.72   58.29
  -3  -1   9  721.43   62.99
   3   1   9  776.12   53.79
   3   1   9  828.62   54.99
  -3   1   9  747.13   59.19
  -3  -1  -9  757.72   52.79
   3   1  -9  701.93   62.29
  -3  -2   9  842.22   67.09
   3  -2  -9  793.72   57.49
   3   2   9  783.42   50.59
   3   2   9  831.12   56.69
   3   2  -9  788.02   68.19
  -3   2   9  742.23   61.59
   3  -3  -9   20.30   20.40
   3   3   9   76.59   22.20
   3   3  -9    7.00   40.30
  -3   3   9  102.99   33.20
   3   4   9  920.91   69.29
   3   4  -9  788.52   78.49
  -3   4   9  922.81   73.39
   3   5   9   84.09   31.20
  -3   5  -9   90.19   40.10
  -3   5   9   56.29   35.60
   3   5  -9   90.79   42.60
   3   6   9 1189.68   96.49
  -3   6  -9 1254.87  105.69
  -3   6   9 1224.58   99.39
   3   6  -9 1360.16  106.99
  -3   7  -9   81.69   46.00
   3   7   9   65.79   39.80
  -3   7   9   70.29   44.70
   3   7  -9   81.89   46.10
   3   7  -9   61.99   47.20
  -3   8  -9  826.72  108.89
   3   8   9  952.50   90.89
  -3   8   9  855.91   94.99
   3   8  -9  722.13   98.39
   3   9   9  135.39   62.79
  -3   9  -9   37.60   82.29
  -3   9   9   17.30   74.99
   3   9  -9  134.39   83.19
  -3  10  -9  579.04  130.49
  -3  10   9  954.40  156.48
   3  10  -9  774.22  158.68
  -4   0  -9   55.99   17.20
   4   0  -9   29.20   24.70
  -4   0   9   38.80   26.20
   4  -1  -9  392.96   38.40
  -4  -1   9  292.37   42.30
   4   1   9  365.86   31.70
  -4   1   9  386.46   39.40
   4   1  -9  309.97   38.00
  -4  -1  -9  306.77   27.90
  -4  -2   9   69.09   30.70
   4   2   9   62.89   17.30
   4  -2  -9   56.69   21.20
  -4   2   9   70.89   26.50
   4   2  -9  118.09   33.90
   4  -3  -9  726.03   54.39
   4   3   9  577.64   50.09
   4   3  -9  734.03   68.99
  -4   3   9  608.64   57.39
  -4   4  -9  -22.60   28.80
   4   4   9   55.29   23.70
   4   4  -9   59.69   45.20
  -4   4   9   -8.70   32.00
   4   5   9 1434.16   99.49
  -4   5  -9 1376.16  107.99
  -4   5   9 1388.86  104.79
   4   5  -9 1440.06  113.59
  -4   6  -9   59.69   38.40
   4   6   9   -0.30   32.60
  -4   6   9    3.10   38.30
   4   6  -9    5.80   43.90
  -4   7  -9  835.72   92.99
   4   7   9  838.52   81.29
  -4   7   9  809.42   90.49
   4   7  -9  870.81   89.99
   4   8   9   31.50   46.30
  -4   8  -9  -12.90   53.89
  -4   8   9   -1.80   58.49
   4   8  -9   12.20   55.59
   4   8  -9   31.20   51.59
  -4   9  -9  871.21  130.29
   4   9   9 1049.59  107.19
  -4   9   9 1140.39  144.39
   4   9  -9  892.01  130.09
  -4  10  -9   59.09   73.49
  -4  10   9   85.59  124.59
   4  10  -9  -59.59   96.59
   5   0  -9  -11.60   24.10
  -5   0  -9    2.40   14.00
  -5   0   9   -6.70   26.70
   5   1   9 1157.78   71.79
  -5  -1   9 1013.60   83.59
   5  -1  -9 1158.38   80.49
  -5   1   9 1148.89   83.29
  -5  -1  -9 1163.18   70.99
   5   1  -9 1096.09   81.29
   5  -2  -9  117.99   28.40
   5   2   9   89.69   17.00
  -5  -2   9  122.49   34.60
   5   2  -9   96.69   31.10
  -5   2   9   85.39   29.10
  -5  -2  -9  122.29   17.00
   5   3   9  522.85   45.70
  -5   3  -9  566.94   54.19
   5  -3  -9  677.23   54.09
   5   3   9  575.54   39.80
  -5   3   9  627.44   59.69
   5   3  -9  714.53   67.19
   5   4   9  458.05   44.80
   5  -4  -9  467.05   45.90
  -5   4  -9  634.64   59.79
  -5   4   9  453.05   53.49
   5   4  -9  611.44   65.59
  -5   5  -9  484.35   62.99
   5   5   9  463.45   47.90
   5   5  -9  334.77   60.39
  -5   5   9  459.55   57.19
  -5   6  -9  236.78   56.99
   5   6   9  274.67   44.90
  -5   6   9  422.06   56.79
   5   6  -9  255.87   58.59
   5   7   9  407.26   52.49
  -5   7  -9  328.27   65.69
   5   7  -9  247.18   58.29
  -5   7   9  372.36   66.19
   5   8   9  464.35   63.19
  -5   8  -9  337.17   66.69
  -5   8   9  396.06   77.99
   5   8  -9  340.97   68.59
   5   8  -9  348.97   74.49
  -5   9  -9   84.99   63.19
   5   9   9   56.29   52.59
   5   9  -9   15.60   83.19
  -5   9   9   31.00   75.79
   5  10  -9  165.38   90.29
  -6   0  -9 4781.92  296.67
   6   0  -9 5070.59  304.17
  -6   0   9 4914.81  305.07
   6  -1  -9   38.10   24.80
  -6   1  -9   34.60   19.30
  -6  -1   9   52.99   34.40
   6   1  -9   29.30   26.90
  -6   1   9   20.10   27.80
  -6  -2   9 4417.66  269.57
   6  -2  -9 4309.97  266.77
   6   2   9 4326.87  258.47
  -6   2  -9 4105.79  264.87
   6   2  -9 4409.06  269.57
  -6   2   9 4154.48  268.27
   6   3   9   30.10   13.80
   6  -3  -9  -27.80   24.90
   6   3   9  -14.60   15.30
  -6   3  -9   14.70   29.70
  -6   3   9   29.80   31.30
   6   3  -9  -17.60   34.50
   6   4   9 2707.23  159.88
  -6   4  -9 2646.74  173.28
   6   4   9 2555.84  163.98
   6  -4  -9 2552.94  168.98
   6   4  -9 2656.73  180.78
  -6   4   9 2484.55  172.08
  -6   5  -9  119.89   43.70
   6   5   9  161.68   31.50
   6   5  -9  131.49   54.29
  -6   5   9  175.78   42.20
   6   6   9  825.72   76.59
  -6   6  -9 1012.50   85.69
  -6   6   9  964.10   84.69
   6   6  -9  952.20   94.89
   6   7   9  131.99   40.40
  -6   7  -9  138.99   58.89
  -6   7   9  179.08   50.09
   6   7  -9  120.59   54.59
   6   8   9  234.08   53.09
  -6   8  -9  247.48   62.39
   6   8  -9  250.57   64.19
  -6   8   9  270.17   73.59
   6   8  -9  282.57   68.49
  -6   9  -9   46.00   76.29
   6   9   9  128.39   53.79
   6   9  -9    2.20   67.99
  -6   9   9   73.29   62.49
  -6  10  -9  -54.39   87.09
   6  10  -9  116.29   95.19
  -7   0  -9    9.20   13.60
   7   0  -9   49.90   30.10
  -7   0   9  -22.80   30.10
  -7   0  -9   -4.70   12.00
  -7   1  -9 1534.25  100.69
  -7  -1   9 1557.44  112.29
   7  -1  -9 1553.94  107.19
  -7   1   9 1598.24  108.19
   7   1  -9 1494.95  107.19
  -7  -2   9   57.29   32.80
  -7   2  -9   81.49   28.20
   7  -2  -9   89.29   29.20
   7   2   9   86.39   19.20
  -7   2   9   96.89   30.50
   7   2  -9  135.99   34.10
   7   3   9 1208.78   78.49
   7   3   9 1154.98   77.29
  -7   3  -9 1261.07   89.19
   7  -3  -9 1167.88   87.39
   7   3  -9 1337.67   95.69
  -7   3   9 1159.08   89.49
   7   4   9   -6.80   16.10
   7  -4  -9   29.50   28.30
  -7   4  -9  -38.60   26.80
   7   4   9    4.30   18.60
   7   4  -9   16.70   41.90
  -7   4   9   -5.00   32.60
   7   5   9  358.66   31.40
   7   5   9  357.56   40.20
  -7   5  -9  352.16   50.89
  -7   5   9  396.16   52.39
   7   5  -9  442.96   69.49
   7   6   9   65.69   33.20
  -7   6  -9   89.79   41.00
  -7   6   9   89.39   39.80
   7   6  -9   80.19   50.29
   7   7   9   73.69   35.80
  -7   7  -9   57.19   45.60
  -7   7   9  193.68   54.69
   7   7  -9  118.59   55.69
  -7   8  -9   14.30   49.90
   7   8   9   96.09   45.60
   7   8  -9   47.50   58.19
  -7   8   9   10.30   49.70
   7   8  -9   19.40   53.19
  -7   9  -9   67.49   80.59
  -7   9   9  136.69   65.69
   7   9  -9  -34.20   71.59
  -7  10  -9  -53.09   64.09
   7  10  -9  170.18   78.29
  -8   0   9    8.50   29.00
   8   0  -9   25.00   27.60
  -8   0  -9   13.30   13.30
  -8   1  -9  328.97   32.20
  -8  -1   9  275.57   47.30
   8  -1  -9  283.07   42.60
   8   1  -9  278.17   41.00
  -8   1   9  266.57   40.90
   8  -2  -9  163.18   33.20
  -8  -2   9  166.58   37.00
  -8   2  -9  148.89   29.20
   8   2   9  142.89   23.30
   8   2  -9  139.39   34.70
  -8   2   9  143.79   35.70
  -8   3  -9  192.88   35.00
   8   3   9  180.68   18.80
   8   3   9  144.29   23.00
   8  -3  -9  240.28   38.60
   8   3  -9  205.98   42.20
  -8   3   9  199.58   40.50
  -8   4  -9   71.09   33.10
   8   4   9    3.80   18.70
   8   4   9   32.10   18.10
   8  -4  -9   72.49   31.70
   8   4  -9  110.49   44.00
  -8   4   9   30.70   35.10
  -8   5  -9  379.66   52.59
   8   5   9  361.46   41.80
   8   5  -9  420.46   67.59
  -8   5   9  396.56   56.39
   8   6   9   19.30   35.50
  -8   6  -9   83.69   49.70
  -8   6   9   31.40   43.20
   8   6  -9  -36.50   50.99
  -8   7  -9  160.48   59.99
   8   7   9  303.37   47.60
   8   7  -9  238.88   65.09
  -8   7   9  284.27   55.99
  -8   8  -9  -25.10   56.69
   8   8  -9   22.60   54.69
  -8   8   9   10.50   57.19
   8   8  -9   68.69   55.59
  -8   9  -9  310.47  100.99
   8   9  -9  230.88   71.49
  -8   9   9  404.06   99.69
   9   0  -9  -11.30   26.60
  -9   0  -9  -11.30   12.00
  -9   0   9   40.70   31.70
  -9  -1   9  761.22   74.79
  -9   1  -9  937.71   61.89
   9  -1  -9  831.12   71.29
   9   1  -9  934.81   72.49
  -9   1   9  719.23   70.19
  -9   2  -9  308.47   35.50
  -9  -2   9  262.57   43.20
   9   2   9  178.58   29.70
   9  -2  -9  253.27   39.70
   9   2  -9  254.37   43.60
  -9   2   9  268.87   41.10
   9   3   9  636.54   52.79
   9  -3  -9  719.23   67.39
  -9  -3   9  653.83   64.19
  -9   3  -9  765.42   65.19
   9   3  -9  778.32   71.59
  -9   3   9  688.13   67.09
   9   4   9  323.97   35.20
   9  -4  -9  324.47   48.10
  -9   4  -9  320.27   49.00
   9   4   9  314.77   31.70
   9   4  -9  348.17   55.49
  -9   4   9  383.96   52.09
   9  -5  -9  166.18   38.10
  -9   5  -9  210.58   49.90
   9   5   9  197.48   30.40
  -9   5   9  208.08   48.50
   9   5  -9  237.18   59.29
   9   6   9  591.54   72.69
  -9   6  -9  565.24   73.99
   9   6  -9  429.46   73.69
  -9   6   9  451.75   64.09
  -9   7  -9   70.99   51.99
   9   7  -9    6.70   56.69
  -9   8  -9  345.67   86.39
   9   8  -9  534.35   83.19
   9   8  -9  487.15   79.69
  -9   8   9  545.05   76.79
  -9   9  -9   -0.80   75.39
   9   9  -9   26.70   73.19
  -9   9   9  117.49   64.79
 -10   0  -9   13.50   13.10
 -10   0   9   39.00   32.40
  10   0  -9   33.90   32.30
  10  -1  -9   -1.10   29.20
 -10   1  -9    9.30   18.60
 -10  -1   9    0.70   34.00
 -10   1   9    1.20   28.90
  10   1  -9   12.50   29.20
 -10   2  -9  244.98   36.90
  10   2   9  235.38   34.40
 -10  -2   9  312.57   46.80
  10  -2  -9  335.17   46.60
  10   2  -9  318.07   45.30
 -10   2   9  324.07   44.80
 -10   3  -9   23.60   29.40
  10   3   9    3.50   19.70
 -10  -3   9   11.30   31.50
  10  -3  -9   22.20   29.20
 -10   3   9   -2.40   34.70
  10   3  -9   27.10   36.60
 -10   4  -9   75.79   37.20
  10   4   9   15.60   23.50
  10  -4  -9   45.40   33.30
 -10   4   9   30.20   33.20
  10   4  -9   35.70   36.40
 -10   5  -9  114.99   45.40
  10  -5  -9   43.00   34.10
 -10   5   9   27.60   41.30
  10   5  -9   29.30   48.80
  10  -6  -9   14.40   38.80
 -10   6  -9   78.09   50.99
  10   6  -9   76.79   59.69
 -10   6   9  112.29   44.20
 -10   7  -9  185.08   59.99
 -10   7   9  133.19   59.19
  10   7  -9  114.69   63.89
 -10   8  -9   59.59   66.09
 -10   8   9   71.69   65.79
  10   8  -9  -29.30   62.59
 -10   9  -9  235.68   94.29
  10   9  -9  159.18   69.09
  11   0  -9   42.60   30.50
 -11   0   9   57.49   35.90
 -11   0  -9    7.90   12.80
 -11   1  -9  359.96   36.80
 -11  -1   9  473.35   57.09
  11  -1  -9  339.77   49.10
 -11   1   9  392.86   50.49
  11   1  -9  322.97   48.20
 -11   2  -9  129.59   31.30
  11  -2  -9  117.99   36.70
  11   2   9  187.18   32.90
 -11  -2   9  184.88   41.50
  11   2  -9  125.99   42.20
 -11   2   9  237.98   43.20
 -11  -3   9  290.17   45.50
  11   3   9  304.57   36.70
 -11   3  -9  284.57   44.20
  11  -3  -9  289.77   46.30
 -11   3   9  320.77   50.29
  11   3  -9  258.07   50.49
 -11   4  -9  835.52   76.49
  11  -4  -9  761.02   71.59
  11   4   9  744.53   62.99
  11   4  -9  635.14   72.99
 -11   4   9  706.13   71.09
  11  -5  -9   72.69   40.10
 -11   5  -9   -2.70   39.80
 -11   5   9  -16.50   41.70
  11   5  -9   37.90   49.50
 -11   6  -9  501.45   77.29
  11  -6  -9  600.74   71.09
 -11   6   9  514.95   79.89
  11   6  -9  514.55   82.39
 -11   7  -9  -35.20   42.70
  11  -7  -9   67.59   46.90
 -11   7   9   86.49   47.30
  11   7  -9   33.60   64.49
  11  -8  -9  765.82   84.79
 -11   8  -9  516.15   82.59
 -11   8   9  710.63   89.69
  11   8  -9  781.82  100.99
 -11   9  -9   84.69   78.99
 -11   9   9   15.60   74.99
  12   0  -9  113.29   36.10
 -12   0  -9   79.09   16.60
 -12   0   9   57.99   36.00
  12  -1  -9   34.30   37.50
 -12  -1   9    6.40   36.50
  12   1   9   -5.40   28.40
 -12   1  -9   27.10   21.20
  12   1  -9  -14.60   37.10
 -12   1   9   52.59   34.90
 -12  -2   9  139.39   41.70
  12   2   9  104.99   30.30
 -12   2  -9  111.69   30.70
  12  -2  -9  112.59   36.10
  12   2  -9  125.99   44.10
 -12   2   9  149.19   40.50
 -12   3  -9  -12.30   32.80
 -12  -3   9   -8.70   33.50
  12   3   9   20.70   25.90
  12  -3  -9   17.80   33.00
  12   3  -9   -3.30   38.80
 -12   3   9   44.70   37.70
  12  -4  -9   56.79   34.30
  12   4   9  118.49   31.90
 -12   4  -9  -18.80   34.70
 -12   4   9   27.10   36.50
  12   4  -9   25.60   42.50
 -12   5  -9  137.59   48.70
  12  -5  -9  166.38   47.60
  12   5  -9  112.09   53.89
 -12   5   9  112.19   52.09
 -12   6  -9    3.70   45.70
  12  -6  -9    6.10   37.10
 -12   6   9  -27.50   47.10
  12   6  -9    9.30   59.99
 -12   7  -9  169.98   62.59
  12  -7  -9  100.39   44.90
 -12   7   9   53.99   61.09
  12   7  -9  -46.20   63.29
 -12   8  -9    6.20   60.99
  12  -8  -9   22.40   52.09
 -12   8   9  -59.69   57.49
 -13   0   9   -5.30   36.10
  13   0  -9   -2.90   33.50
  13   1   9 1633.64  109.19
  13  -1  -9 1420.26  110.19
 -13  -1   9 1348.27  112.39
 -13   1  -9 1357.86   97.29
  13   1  -9 1372.36  109.79
 -13   1   9 1387.06  107.79
  13  -2  -9  116.29   42.20
 -13  -2   9   53.19   36.30
 -13   2  -9   54.99   30.40
  13   2   9   26.10   31.00
  13   2  -9   56.99   39.40
 -13   2   9   83.19   39.70
 -13   3  -9  841.42   71.79
 -13  -3   9  743.83   73.69
  13  -3  -9  711.53   75.49
  13   3   9  729.33   65.59
 -13   3   9  821.92   79.09
  13   3  -9  699.73   76.89
  13  -4  -9   77.39   37.20
  13   4   9   90.99   33.40
 -13   4  -9  -26.00   37.90
  13   4  -9   23.60   46.80
 -13   4   9  -17.30   39.10
 -13   5  -9  586.14   75.19
  13  -5  -9  587.14   69.69
  13   5  -9  569.24   77.89
 -13   5   9  507.05   76.29
 -13   6  -9 -115.79   39.10
  13  -6  -9   35.90   45.40
 -13   6   9   20.60   55.89
  13   6  -9  -60.49   58.39
  13  -7  -9  185.48   54.49
 -13   7  -9  142.89   63.39
 -13   7   9  158.58   69.79
  13   7  -9  175.38   74.99
  13  -8  -9  -20.10   38.00
 -13   8  -9   64.29   60.29
 -13   8   9   56.39   70.39
 -14   0   9 2380.86  170.38
  14   0  -9 2471.15  172.98
  14   1   9   77.59   38.00
 -14  -1   9   91.79   43.40
  14  -1  -9   57.99   42.10
 -14   1   9  103.49   40.00
  14   1  -9   51.89   41.50
 -14   2  -9 1661.63  117.89
  14   2   9 1831.92  123.69
  14  -2  -9 1605.24  130.49
 -14  -2   9 1697.13  124.79
 -14   2   9 1579.34  125.19
  14   2  -9 1714.93  132.79
  14  -3  -9  195.48   48.20
 -14  -3   9  281.47   48.30
  14   3   9  179.88   42.10
 -14   3  -9  328.47   50.29
  14   3  -9  222.88   55.59
 -14   3   9  266.87   53.59
  14  -4  -9 1059.89   92.59
 -14   4  -9  796.62   87.79
 -14   4   9  958.60   94.99
  14   4  -9 1074.99  101.29
  14  -5  -9   79.09   44.00
 -14   5  -9  -41.90   45.40
  14   5  -9  152.48   56.69
 -14   5   9  100.49   56.89
 -14   6  -9  381.26   70.09
  14  -6  -9  529.75   72.99
 -14   6   9  471.55   80.89
  14   6  -9  469.95   83.39
 -14   7  -9   21.10   46.10
  14  -7  -9  104.39   56.39
 -14   7   9  119.59   68.79
 -15   0   9   52.79   42.50
  15   0  -9  -47.10   37.80
  15   0   9  -33.60   39.70
  15   1   9  173.98   46.60
 -15  -1   9  141.19   46.70
  15  -1  -9  108.59   44.20
  15   1  -9   16.60   42.60
 -15   1   9  112.69   46.30
 -15  -2   9   37.90   39.40
  15  -2  -9   53.49   42.80
  15   2   9   36.60   38.30
  15   2  -9   -5.30   47.30
 -15   2   9  -35.90   35.30
  15   3   9  102.99   39.70
  15  -3  -9  167.18   46.10
  15   3  -9  118.89   56.79
 -15   3   9  137.69   47.00
  15  -4  -9  140.69   47.20
 -15   4  -9   58.49   50.19
  15   4  -9  109.79   58.79
 -15   4   9  143.59   53.99
  15  -5  -9   23.50   42.20
 -15   5  -9  -49.10   41.30
  15   5  -9    8.90   51.69
 -15   5   9  -32.60   49.80
  15  -6  -9  215.68   53.19
 -15   6  -9  228.48   62.49
 -15   6   9  321.67   78.39
  15   6  -9  261.77   71.49
  15  -7  -9    5.30   42.40
 -15   7  -9  -50.69   52.99
 -15   7   9   19.40   63.09
 -16   0   9  114.29   46.60
  16   0  -9  -68.49   48.60
  16   0   9   46.60   46.90
  16  -1  -9    1.00   41.40
  16   1   9  -13.00   40.70
 -16  -1   9  100.09   66.79
 -16   1   9  -34.20   41.30
  16   1  -9   -4.70   53.59
  16  -2  -9   14.50   43.30
  16   2   9  -42.50   37.60
  16   2  -9  -65.39   44.40
 -16   2   9   -1.60   42.10
  16   3   9   79.29   39.10
  16  -3  -9   55.29   43.00
 -16   3   9   44.40   48.40
  16   3  -9   21.00   56.29
  16  -4  -9 -159.38   37.90
 -16   4   9    3.00   43.60
  16   4  -9   20.40   53.59
  16  -5  -9  285.47   65.19
 -16   5  -9  165.68   66.49
 -16   5   9  387.96   68.39
  16   5  -9  312.37   70.89
  16  -6  -9   21.80   45.50
 -16   6  -9   44.30   52.89
  16   6  -9   76.19   66.39
 -16   6   9   34.50   61.79
  17   0   9   89.99   49.80
  17   0  -9  -18.30   47.70
  17   1   9  -15.60   37.70
  17  -1  -9  114.59   49.60
  17   1  -9  -13.80   46.70
 -17   1   9   33.80   46.20
  17  -1   9  -48.30   41.50
  17   2   9  -72.99   42.50
  17  -2  -9   33.00   45.80
  17   2  -9  -49.80   54.29
 -17   2   9   23.70   44.10
  17   3   9   33.40   41.50
  17  -3  -9   56.59   44.90
 -17   3   9   20.60   49.99
  17   3  -9   -0.90   55.89
  17  -4  -9  141.49   57.29
  17   4  -9   94.49   64.49
 -17   4   9   65.59   50.19
  17  -5  -9   32.70   46.10
 -17   5   9  101.99   52.79
  17   5  -9  -49.10   57.59
  17  -6  -9  292.57   70.79
 -17   6   9  183.78   70.29
  18   0   9  497.65   74.39
  18   0  -9  345.47   77.99
  18   1   9   35.60   50.09
  18  -1  -9   57.89   54.19
  18   1  -9  -55.09   55.19
  18  -1   9    7.00   48.40
  18   2   9  135.59   53.19
  18  -2  -9  192.58   57.39
 -18   2   9  252.47   85.19
  18   2  -9  272.27   72.19
  18  -3  -9  -11.90   46.40
 -18   3   9  -31.80   43.80
  18   3  -9  -59.49   57.99
  18  -4  -9  115.19   52.09
 -18   4   9  169.28   65.09
  18   4  -9   42.00   63.49
  18  -5  -9  -27.50   44.50
 -18   5   9   -4.20   52.09
  18   5  -9  -11.70   57.99
  19   0   9   43.50   56.29
  19   0  -9  -70.69   61.59
  19   1   9  427.16   73.99
  19  -1  -9  322.77   76.89
  19   1  -9  345.67   72.29
  19  -1   9  418.36   76.59
  19   2   9   68.69   53.19
  19  -2  -9   33.70   53.99
  19  -2   9   38.00   52.89
  19   2  -9  -30.90   52.69
  19  -3  -9  115.29   65.39
  19   3  -9  -87.39   61.39
  19  -4  -9   37.20   51.49
 -19   4   9  175.78   62.59
  19   4  -9   64.59   67.49
  20   0  -9  152.98   64.79
  20   0   9  235.38   68.19
  20   1   9    0.30   54.99
  20  -1  -9 -103.79   59.09
  20   1  -9 -132.19   62.69
  20  -1   9   48.90   60.99
  20   2   9  199.48   62.59
  20  -2  -9  144.99   61.59
  20  -2   9  169.38   62.19
  20   2  -9   48.90   68.69
   0   0  10 4511.65  285.57
   0   0 -10 4727.23  284.57
   0   1  10  833.22   59.79
   0  -1  10  787.52   63.89
   0  -1 -10  763.12   55.89
   0   1 -10  693.23   62.89
   0   2  10 5502.15  328.27
   0   2 -10 5466.45  335.77
   0  -2 -10 5459.65  328.37
   0   2  10 5323.47  332.57
   0   3 -10  551.64   57.19
   0  -3 -10  472.45   37.10
   0   3  10  522.65   46.10
   0  -4 -10 2574.24  161.08
   0   4 -10 2781.72  174.58
   0   4  10 2548.34  170.08
   0   5  10 1978.50  137.09
   0   5 -10 2011.30  139.59
   0   6  10 1692.73  121.69
   0   7 -10 1033.50   95.39
   0   7  10 1056.69   96.19
   0   8  10  308.37   66.69
   0   8 -10  267.37   76.19
   0   9  10  458.85   90.49
   0   9 -10  566.24  113.89
   0  10 -10   63.09   74.99
   0  10  10  119.79   79.79
   1   0  10   16.60   26.90
  -1   0  10   -7.20   30.40
  -1   0 -10   45.20   23.80
   1   0 -10    4.40   21.30
   1  -1 -10  485.45   42.00
   1   1  10  469.85   44.40
  -1  -1  10  532.65   51.69
  -1   1 -10  594.14   49.50
  -1   1  10  549.65   48.70
  -1  -1 -10  471.85   42.60
   1  -1  10  576.64   50.09
   1   1 -10  594.24   54.89
   1  -2 -10   87.99   17.10
   1   2  10   95.99   12.60
   1   2  10  109.29   24.40
  -1   2 -10   95.09   29.60
   1   2 -10   40.40   32.00
  -1  -2 -10   88.39   16.20
  -1   2  10   77.79   24.70
   1   3  10  705.93   60.09
  -1   3 -10  737.13   66.79
   1  -3 -10  783.22   54.59
   1   3 -10  764.02   69.79
  -1   3  10  784.02   64.49
  -1  -3 -10  787.42   49.40
   1  -4 -10  549.65   44.80
   1   4  10  658.43   56.19
  -1   4 -10  619.74   61.09
   1   4 -10  593.94   63.19
  -1  -4 -10  569.74   40.30
  -1   4  10  648.94   59.89
   1   5  10  890.41   76.19
  -1   5  10 1038.30   82.69
   1   5 -10 1056.69   89.39
  -1   6 -10  683.03   73.79
   1   6  10  665.93   64.59
  -1   6  10  478.95   62.39
   1   6 -10  577.84   65.89
  -1   7 -10  264.57   57.49
   1   7  10  465.15   62.89
  -1   7  10  293.47   55.39
   1   7 -10  302.57   64.39
  -1   8 -10  500.45   78.99
   1   8  10  585.14   78.39
   1   8 -10  422.96   72.89
  -1   8  10  441.26   71.09
  -1   9 -10  161.68   81.09
   1   9  10   63.59   66.49
  -1   9  10   75.39   66.79
   1   9 -10   71.99   65.19
   1  10  10  591.24  106.29
  -1  10 -10  267.27   86.29
   1  10 -10  260.87   85.69
  -1  10  10  514.65  125.99
   2   0  10 1288.37   90.79
  -2   0  10 1340.47   96.79
  -2   0 -10 1430.56   90.39
   2   0 -10 1348.37   90.39
  -2  -1  10  205.28   36.30
   2  -1 -10  195.18   25.80
  -2   1 -10  154.68   29.50
   2   1  10  236.08   26.50
   2   1  10  215.88   27.90
  -2   1  10  191.48   33.80
   2   1 -10  160.68   32.70
  -2  -1 -10  194.38   22.60
  -2   2 -10  901.91   74.29
   2  -2 -10  919.21   67.99
  -2  -2  10 1019.90   77.89
   2   2  10 1003.00   68.89
   2   2  10 1070.09   62.59
  -2   2  10 1005.10   75.09
   2   2 -10  975.20   84.09
   2  -3 -10  361.36   33.60
   2   3  10  329.37   38.30
  -2   3  10  400.36   45.70
   2   3 -10  329.57   48.90
   2  -4 -10 1470.15   95.29
   2   4  10 1411.86   99.89
  -2   4  10 1476.15  105.49
   2   4 -10 1418.56  112.29
   2   5  10  666.93   60.29
  -2   5  10  679.83   62.59
  -2  -5 -10  554.84   41.90
  -2  -5 -10  631.84   40.50
   2   5 -10  775.12   72.99
   2   6  10  528.05   60.79
  -2   6 -10  545.35   68.09
  -2   6  10  496.25   60.59
   2   6 -10  499.15   66.99
  -2   7 -10  677.23   80.99
   2   7  10  694.43   74.29
   2   7 -10  712.53   81.09
   2   7 -10  761.72   82.09
  -2   7  10  715.23   78.89
  -2   8 -10  -17.00   56.29
   2   8  10   32.30   48.40
   2   8 -10   11.80   61.39
  -2   8  10   75.19   52.89
  -2   9 -10  501.25   87.19
   2   9  10  516.65   90.89
   2   9 -10  547.95   87.79
  -2   9  10  671.83  113.29
  -2  10 -10 -128.59  104.89
   2  10  10   45.40   76.99
  -2  10  10  -41.70   83.19
   2  10 -10 -115.89   63.59
  -3   0  10  -27.70   25.90
   3   0  10  -21.40   19.00
   3   0 -10  -19.40   20.80
   3   1  10  282.97   33.20
   3  -1 -10  463.25   37.60
  -3  -1  10  223.28   39.90
  -3   1  10  261.77   35.60
   3   1 -10  396.96   38.80
  -3  -2  10  351.46   42.90
   3   2  10  295.07   27.50
   3   2  10  344.67   33.50
   3  -2 -10  458.45   38.50
   3   2 -10  376.76   46.70
  -3   2  10  362.56   41.10
   3  -3 -10  488.75   46.10
   3   3  10  553.74   47.00
   3   3 -10  628.64   66.59
  -3   3  10  587.94   57.29
   3   4  10  468.25   48.50
   3  -4 -10  630.14   47.70
  -3   4  10  471.15   56.59
   3   4 -10  544.05   62.29
  -3   5 -10  394.56   52.39
   3   5  10  372.96   44.20
  -3   5  10  306.17   45.80
   3   5 -10  334.17   57.19
   3   6  10 1047.70   86.89
  -3   6 -10 1023.20   91.19
   3   6 -10 1166.98   95.19
  -3   6  10 1080.69   89.99
   3   7  10  720.83   72.79
  -3   7 -10  499.75   72.69
   3   7 -10  472.25   71.69
  -3   7  10  572.04   72.89
   3   8  10  654.23   71.79
  -3   8 -10  468.05   86.29
  -3   8  10  436.26   73.19
   3   8 -10  462.55   87.39
  -3   9 -10   41.30   83.99
   3   9  10  184.98   61.19
  -3   9  10  113.39   63.09
   3   9 -10   22.60   62.39
   3  10  10  381.26  111.79
  -3  10 -10  479.15  126.29
   3  10 -10  494.75   91.49
  -3  10  10  487.35   91.79
  -4   0  10 3480.35  219.88
   4   0 -10 3467.55  216.38
   4   1  10 1356.26   86.79
   4  -1 -10 1317.57   89.49
  -4  -1  10 1089.99   93.29
  -4  -1 -10 1397.46   84.19
   4   1 -10 1258.57   91.59
  -4   1  10 1399.16   93.59
   4   2  10  622.04   49.10
   4  -2 -10  726.03   56.29
  -4  -2  10  678.23   59.79
   4   2  10  690.83   45.80
   4   2 -10  731.73   61.99
  -4   2  10  682.13   60.39
   4   3  10  126.49   24.50
   4  -3 -10  185.78   29.60
   4   3 -10  251.67   51.29
  -4   3  10  148.19   33.50
   4  -4 -10  492.55   47.70
  -4   4 -10  533.95   57.99
   4   4  10  476.75   46.70
   4   4 -10  561.94   69.19
  -4   4  10  470.75   53.59
  -4   5 -10    2.50   32.70
   4   5  10   63.69   28.10
  -4   5  10   39.20   34.60
   4   5 -10    9.70   45.30
   4   6  10  162.88   38.40
  -4   6 -10  108.59   47.40
   4   6 -10   90.99   49.99
  -4   6  10  155.08   42.00
  -4   7 -10   32.70   43.90
   4   7  10  110.09   39.60
  -4   7  10   92.39   44.70
   4   7 -10  146.19   53.69
  -4   8 -10   56.59   50.69
   4   8  10   31.40   43.40
   4   8 -10  -71.19   58.09
   4   8 -10   46.10   54.39
  -4   8  10    4.30   51.09
  -4   9 -10  150.68   68.69
   4   9  10  311.87   64.99
   4   9 -10  187.48   67.49
  -4   9  10  268.87   69.99
   4  10  10   27.80   79.79
  -4  10 -10   -2.00   72.19
   4  10 -10  -57.89   97.89
  -4  10  10   73.19   92.89
  -5   0  10  -24.00   29.70
   5   0 -10    3.30   22.40
  -5  -1  10 1865.51  125.99
   5   1  10 1934.21  114.89
   5  -1 -10 1803.42  121.39
   5   1 -10 1776.12  122.69
  -5  -1 -10 1759.02  113.79
  -5   1  10 1940.41  123.19
   5   2  10  331.57   31.80
  -5  -2  10  458.35   50.79
   5  -2 -10  349.96   38.90
  -5   2  10  404.26   45.80
   5   2 -10  369.36   46.00
  -5  -2 -10  353.06   30.40
   5   3  10  622.34   39.50
  -5   3 -10  625.14   58.89
   5   3  10  498.15   46.10
   5  -3 -10  655.83   54.69
  -5   3  10  546.25   56.09
   5   3 -10  741.53   68.09
   5   4  10  250.87   31.90
  -5   4 -10  268.47   42.80
   5  -4 -10  192.98   32.20
   5   4 -10  206.98   53.79
  -5   4  10  218.78   43.00
   5   5  10  400.96   44.00
  -5   5 -10  357.16   51.39
  -5   5  10  370.76   50.19
   5   5 -10  283.17   59.99
  -5   6 -10  587.14   69.29
   5   6  10  535.25   58.89
  -5   6  10  674.73   73.29
   5   6 -10  551.64   73.69
   5   7  10  160.28   40.80
  -5   7 -10  131.09   48.10
  -5   7  10   87.79   50.19
   5   7 -10  104.99   53.39
   5   8  10  616.54   69.79
  -5   8 -10  428.56   72.69
   5   8 -10  521.65   92.49
   5   8 -10  496.25   74.49
  -5   8  10  460.95   76.19
  -5   9 -10  -15.70   61.09
   5   9  10   72.39   51.69
  -5   9  10   29.70   59.39
   5   9 -10   -9.10   78.29
  -5  10 -10  385.56  118.29
   5  10 -10  292.17  108.49
  -6   0  10  461.25   50.39
   6   0 -10  483.75   48.80
  -6   0 -10  521.25   41.90
  -6  -1  10  150.58   41.50
   6  -1 -10   75.89   27.90
  -6  -1 -10  111.89   13.20
  -6   1  10  125.49   31.70
   6   1 -10  102.49   30.60
   6  -2 -10  102.59   28.40
  -6   2 -10  135.49   28.90
  -6  -2  10  115.49   37.10
   6   2  10   73.99   16.50
   6   2 -10  102.79   33.10
  -6   2  10   47.90   29.20
  -6  -2 -10  116.89   15.30
   6  -3 -10  151.18   32.20
   6   3  10  104.59   20.20
  -6   3 -10   75.89   30.30
   6   3  10  123.29   16.30
   6   3 -10   99.79   41.80
  -6   3  10  146.29   37.60
   6   4  10  161.98   27.00
   6  -4 -10  209.48   33.90
  -6   4 -10  106.19   34.50
   6   4 -10  142.99   47.40
  -6   4  10  210.38   39.60
   6  -5 -10  137.79   31.50
   6   5  10   62.99   27.10
  -6   5 -10   81.29   37.30
  -6   5  10  168.18   41.40
   6   5 -10  123.69   54.29
  -6   6 -10   23.40   44.70
   6   6  10   81.69   32.60
  -6   6  10   61.39   37.80
   6   6 -10  142.49   55.19
  -6   7 -10  290.67   62.69
   6   7  10  379.16   51.39
   6   7 -10  336.17   65.29
  -6   7  10  319.67   60.59
   6   8  10   31.80   48.70
  -6   8 -10   20.40   48.70
   6   8 -10    0.70   56.59
  -6   8  10   70.19   52.19
   6   8 -10  -33.30   57.69
   6   9  10  121.49   51.69
  -6   9 -10  152.48   79.79
   6   9 -10  -43.90   69.79
  -6   9  10    0.70   78.49
   6   9 -10   76.99   78.19
  -6  10 -10  -17.50   92.39
  -6  10  10   93.99   92.79
   6  10 -10   33.30   85.79
  -7   0 -10   -0.90   13.30
  -7   0 -10  -11.00   13.60
  -7   0  10    8.80   30.50
   7   0 -10    3.00   27.20
  -7   1 -10 1492.05   94.69
   7  -1 -10 1547.35  103.89
  -7  -1  10 1264.17  106.29
  -7   1  10 1376.06  100.59
   7   1 -10 1462.15  102.09
  -7  -2  10   43.50   31.90
   7  -2 -10   73.59   30.30
  -7   2 -10   48.50   25.80
   7   2 -10   49.60   34.40
  -7   2  10   52.39   29.30
   7   3  10 1124.59   77.09
   7   3  10 1171.48   76.69
   7  -3 -10 1337.77   90.09
  -7   3 -10 1187.98   87.79
  -7   3  10 1144.89   89.19
   7   3 -10 1233.48   92.29
  -7   4 -10  220.58   39.10
   7   4  10  216.28   27.40
   7   4  10  175.08   22.50
   7  -4 -10  237.68   37.30
   7   4 -10  258.37   49.40
  -7   4  10  233.28   45.20
   7  -5 -10  392.96   47.10
   7   5  10  392.36   42.10
  -7   5 -10  374.56   52.39
  -7   5  10  388.36   53.99
   7   5 -10  384.56   69.69
   7   6  10  234.88   38.70
  -7   6 -10  210.68   52.59
  -7   6  10  307.17   54.79
   7   6 -10  135.89   56.59
  -7   7 -10   12.20   49.40
   7   7  10   42.90   33.90
  -7   7  10  -71.39   38.50
   7   7 -10   70.89   56.69
  -7   8 -10  340.27   67.79
   7   8  10  434.36   66.79
  -7   8  10  430.96   81.39
   7   8 -10  323.47   75.99
   7   8 -10  248.18   68.09
  -7   9 -10   48.60   72.59
  -7   9  10  137.59   90.39
   7   9 -10  -72.09   74.89
   8   0 -10 2627.44  173.98
  -8   0 -10 2528.65  163.48
  -8   0 -10 2815.82  163.88
  -8   0  10 2731.73  174.88
   8  -1 -10   27.40   27.70
  -8  -1  10  -15.00   32.30
  -8   1 -10   40.30   20.20
   8   1 -10   25.00   32.00
  -8   1  10   -6.50   26.50
  -8   2 -10 2689.13  177.58
   8  -2 -10 2754.72  181.58
  -8  -2  10 2809.32  183.98
  -8   2  10 2864.91  183.58
   8   2 -10 2900.51  184.98
  -8  -3  10   58.79   32.70
   8  -3 -10   26.50   27.10
   8   3  10    4.30   16.00
   8   3  10   30.70   12.70
  -8   3 -10    6.40   28.70
  -8   3  10   57.89   34.00
   8   3 -10   73.49   37.70
   8   4  10  993.40   74.79
   8   4  10 1136.99   75.09
  -8   4 -10 1248.38   91.29
   8  -4 -10 1101.29   84.99
  -8   4  10 1141.09   92.19
   8   4 -10 1219.78   99.49
  -8   5 -10   41.30   40.30
   8   5  10   79.29   26.70
   8  -5 -10   26.30   29.10
  -8   5  10   42.30   40.80
   8   5 -10   15.60   49.10
   8  -6 -10  107.39   36.70
  -8   6 -10   96.99   43.30
   8   6  10  120.69   38.40
   8   6 -10   22.60   57.79
  -8   6  10   89.79   43.60
   8   7  10  386.16   51.59
  -8   7 -10  238.98   58.39
  -8   7  10  349.47   64.69
   8   7 -10  330.57   69.49
  -8   8 -10   24.00   49.99
   8   8 -10  122.59   63.29
   8   8 -10   54.99   59.89
  -8   8  10   43.70   50.19
  -8   9 -10  378.16  109.99
   8   9 -10  481.35   93.59
  -8   9  10  359.56   96.19
  -9   0 -10    0.10   12.60
   9   0 -10   24.50   28.40
  -9   0  10  -23.10   31.10
  -9   0 -10    5.40   11.90
   9  -1 -10  222.08   38.20
  -9   1 -10  198.58   27.60
  -9  -1  10  212.38   45.30
   9   1 -10  170.48   36.80
  -9   1  10  235.98   36.90
  -9   2 -10  401.96   41.40
   9   2  10  324.67   36.00
   9  -2 -10  338.07   47.00
  -9  -2  10  338.97   49.10
  -9   2  10  317.97   44.40
   9   2 -10  373.86   47.60
   9  -3 -10  673.23   64.79
   9   3  10  587.44   49.90
  -9   3 -10  681.23   62.89
  -9  -3  10  680.73   66.49
   9   3 -10  606.74   64.49
  -9   3  10  672.03   65.69
   9   4  10  313.37   33.00
  -9   4 -10  413.06   54.09
   9   4  10  334.07   34.90
   9  -4 -10  336.97   45.30
   9   4 -10  416.66   59.09
  -9   4  10  343.47   48.90
   9  -5 -10  312.17   45.60
  -9   5 -10  409.66   59.59
   9   5  10  310.07   36.30
  -9   5  10  282.17   52.39
   9   5 -10  221.78   55.39
  -9   6 -10  387.06   60.19
   9  -6 -10  431.76   56.29
  -9   6  10  479.05   67.49
   9   6 -10  417.06   78.49
  -9   7 -10  147.79   60.39
   9  -7 -10  170.28   44.40
  -9   7  10  207.38   55.09
   9   7 -10   55.69   60.39
  -9   8 -10  573.34   97.09
  -9   8  10  598.84   93.69
   9   8 -10  559.14   86.89
  -9   9 -10   88.39   74.39
   9  -9 -10   34.00   41.50
   9   9 -10    9.10   73.29
  -9   9  10   17.40   59.09
 -10   0 -10 2709.73  170.08
  10   0 -10 2730.23  184.38
 -10   0  10 2948.91  184.78
 -10   1 -10  -22.80   19.50
  10  -1 -10  -23.30   27.70
 -10  -1  10   35.50   37.40
  10   1 -10   32.80   33.90
 -10   1  10    6.90   30.40
 -10  -2  10 1697.33  118.89
  10  -2 -10 1597.04  118.79
  10   2  10 1635.14  109.99
 -10   2 -10 1508.15  111.49
  10   2 -10 1660.23  120.39
 -10   2  10 1733.03  118.79
 -10   3 -10  236.28   41.60
  10   3  10  227.38   30.90
  10  -3 -10  252.07   42.10
 -10  -3  10  279.47   46.50
 -10   3  10  203.38   44.40
  10   3 -10  237.68   48.00
  10   4  10  750.12   58.09
  10  -4 -10  733.93   72.59
 -10   4 -10  724.23   70.59
  10   4 -10  598.04   71.69
 -10   4  10  727.23   69.69
 -10   5 -10  390.76   53.39
  10  -5 -10  261.67   46.50
  10   5 -10  216.88   60.89
 -10   5  10  328.67   52.99
 -10   6 -10  125.59   52.29
  10  -6 -10  214.88   47.10
  10   6 -10  322.27   71.99
 -10   6  10  238.78   61.99
 -10   7 -10  755.92   87.09
  10  -7 -10  815.22   83.29
 -10   7  10  731.63  100.99
  10   7 -10  935.61  104.89
 -10   8 -10   19.90   65.39
  10  -8 -10  -26.00   45.20
 -10   8  10  -53.79   48.20
  10   8 -10   26.60   71.89
 -10   9 -10  356.46  106.49
  10  -9 -10  440.16   67.39
  10   9 -10  673.73  108.19
  11   0 -10  -47.20   28.70
 -11   0  10  -24.70   32.90
 -11   0 -10    3.60   12.00
 -11   1 -10  796.02   57.09
 -11  -1  10  620.64   71.39
  11  -1 -10  708.23   68.69
 -11   1  10  717.03   68.19
  11   1 -10  716.23   69.29
  11  -2 -10  125.49   37.30
 -11   2 -10  159.48   31.40
  11   2  10  101.69   28.80
 -11  -2  10  175.88   42.80
 -11   2  10  151.78   40.00
  11   2 -10  143.09   38.90
 -11   3 -10  485.55   55.79
 -11  -3  10  613.64   62.89
  11  -3 -10  552.74   60.79
  11   3  10  543.55   48.90
 -11   3  10  416.16   56.19
  11   3 -10  571.94   65.99
  11  -4 -10  453.15   56.19
 -11   4 -10  247.58   50.89
  11   4  10  333.67   40.20
 -11   4  10  391.66   59.69
  11   4 -10  384.86   59.39
  11  -5 -10  235.88   46.50
 -11   5 -10  346.27   57.79
 -11   5  10  251.97   49.70
  11   5 -10  297.37   59.49
 -11   6 -10  144.09   56.39
  11  -6 -10  200.28   47.50
  11   6 -10  115.69   62.49
 -11   6  10  141.29   47.40
 -11   7 -10    8.60   56.49
  11  -7 -10   45.10   43.50
 -11   7  10   29.00   58.89
  11   7 -10   -1.30   67.29
  11  -8 -10  296.57   60.89
 -11   8 -10  279.77   66.19
 -11   8  10  558.24   91.19
 -12   0  10 1363.46  105.99
  12   0 -10 1228.18  101.39
  12  -1 -10  100.39   38.70
 -12  -1  10   48.00   41.70
 -12   1 -10  118.19   25.10
  12   1 -10   38.30   35.50
 -12   1  10  103.09   38.00
 -12  -2  10 1617.64  121.29
  12  -2 -10 1658.23  122.69
 -12   2 -10 1660.73  113.49
  12   2  10 1482.45  111.69
 -12   2  10 1638.84  120.19
  12   2 -10 1653.23  120.39
  12   3  10  181.28   32.40
 -12  -3  10  177.18   44.80
  12  -3 -10  146.99   40.90
 -12   3 -10  155.78   38.70
  12   3 -10   85.69   47.30
 -12   3  10  231.08   42.60
  12   4  10  335.97   42.90
 -12   4 -10  349.67   52.09
  12  -4 -10  402.36   58.19
 -12   4  10  266.97   56.89
  12   4 -10  314.87   55.39
 -12   5 -10  461.75   64.09
  12  -5 -10  387.16   60.09
  12   5 -10  423.16   66.99
 -12   5  10  486.45   73.79
  12  -6 -10  479.75   65.49
 -12   6 -10  357.26   66.09
  12   6 -10  326.87   73.49
 -12   6  10  348.27   61.59
 -12   7 -10  494.25   78.59
  12  -7 -10  396.66   73.49
 -12   7  10  334.47   64.99
  12   7 -10  353.36   84.09
  12  -8 -10   53.29   46.20
 -12   8 -10    6.80   63.89
 -12   8  10   95.89   55.99
 -13   0  10  -31.20   36.00
  13   0 -10  -42.80   33.70
 -13  -1  10  414.26   62.89
 -13   1 -10  591.44   55.29
  13   1  10  387.26   54.89
  13  -1 -10  595.44   67.59
  13   1 -10  548.05   63.39
 -13   1  10  468.75   61.99
  13   2  10   18.00   27.00
  13  -2 -10  -12.20   33.60
 -13  -2  10    1.70   37.00
 -13   2 -10   35.20   29.10
 -13   2  10   28.10   36.40
  13   2 -10  -33.60   35.90
 -13   3 -10  256.67   43.80
 -13  -3  10  241.28   49.90
  13   3  10  219.98   38.70
  13  -3 -10  327.77   53.89
 -13   3  10  154.58   46.50
  13   3 -10  315.97   56.29
  13  -4 -10  106.39   43.70
 -13   4 -10   66.69   39.00
  13   4 -10   25.60   50.59
 -13   4  10  104.59   48.30
  13  -5 -10  257.87   55.79
 -13   5 -10  249.38   52.59
 -13   5  10  263.47   64.19
  13   5 -10  346.17   64.89
 -13   6 -10   64.79   52.29
  13  -6 -10  228.08   48.90
  13   6 -10   22.30   61.69
 -13   6  10  129.49   55.89
  13  -7 -10   11.90   37.80
 -13   7 -10   83.69   57.09
  13   7 -10 -146.59   65.39
 -13   7  10    7.80   46.50
  13  -8 -10  320.77   64.49
 -13   8 -10  204.38   88.79
  14   0 -10  277.37   54.89
 -14   0  10  520.35   64.49
  14   1  10   30.00   36.30
  14  -1 -10   -4.70   36.20
 -14  -1  10   66.99   43.20
 -14   1  10   50.79   39.90
  14   1 -10  -41.20   42.10
  14  -2 -10  209.88   49.00
 -14  -2  10  308.27   52.19
  14   2  10  307.47   47.40
 -14   2  10  335.77   53.99
  14   2 -10  321.17   61.19
  14  -3 -10   75.09   44.60
 -14   3 -10   47.70   33.60
 -14  -3  10   66.59   40.00
  14   3  10   -8.50   30.50
 -14   3  10   65.39   42.10
  14   3 -10   51.09   50.69
  14  -4 -10  144.29   48.70
 -14   4 -10  -32.50   34.70
 -14   4  10  119.69   47.40
  14   4 -10   91.39   53.79
 -14   5 -10   43.90   43.60
  14  -5 -10   98.29   47.10
  14   5 -10   53.99   54.69
 -14   5  10   68.49   57.99
 -14   6 -10   51.19   51.69
  14  -6 -10  105.99   46.40
 -14   6  10   17.40   59.39
  14   6 -10    0.60   63.49
  14  -7 -10  193.28   49.90
 -14   7 -10   28.50   58.09
 -14   7  10   74.09   75.19
 -15   0  10  101.79   46.20
  15   0 -10  -34.60   38.60
 -15  -1  10  303.77   54.69
  15   1  10  259.87   49.40
  15  -1 -10  232.08   54.49
  15   1 -10  381.16   63.39
 -15   1  10  236.18   55.19
 -15  -2  10   -5.90   40.20
  15   2  10  -10.10   36.80
  15  -2 -10   19.50   40.40
 -15   2  10  -30.00   37.50
  15   2 -10   13.10   50.29
  15   3  10  272.77   46.50
  15  -3 -10  204.78   54.29
 -15   3  10  158.38   52.69
  15   3 -10  138.09   57.29
  15  -4 -10  129.59   45.60
 -15   4 -10  -14.60   37.20
 -15   4  10   96.89   53.49
  15   4 -10  113.59   58.09
 -15   5 -10   34.80   47.60
  15  -5 -10  147.19   53.89
 -15   5  10   87.59   56.59
  15   5 -10   63.39   60.79
 -15   6 -10  113.49   56.29
  15  -6 -10  183.98   63.09
 -15   6  10  233.08   71.99
  15   6 -10  263.87   72.89
  15  -7 -10   -1.30   49.50
 -15   7 -10  -95.79   53.99
 -15   7  10  177.58   75.69
 -16   0  10  237.08   52.39
  16   0  10   91.79   48.70
  16   0 -10  115.69   49.50
  16   1  10    9.30   35.70
 -16  -1  10   85.49   42.40
  16  -1 -10  -27.90   40.30
 -16   1  10   -1.70   43.90
  16   1 -10    7.40   45.00
  16   2  10  117.29   44.60
  16  -2 -10  133.79   53.49
 -16   2  10  120.29   47.80
  16   2 -10  -25.10   50.79
  16  -3 -10   32.90   49.99
  16   3  10   55.29   36.70
 -16   3  10   63.59   48.00
  16   3 -10   -9.30   53.09
  16  -4 -10   89.59   45.80
  16   4 -10   67.59   50.09
 -16   4  10   61.29   51.09
  16  -5 -10  134.99   46.80
 -16   5  10   57.39   52.59
  16   5 -10 -104.09   54.59
 -16   6 -10  -77.99   52.19
  16  -6 -10  100.59   56.89
 -16   6  10  108.79   68.19
  16   6 -10   83.99   65.59
  17   0 -10  -19.40   47.80
  17   0  10   16.50   47.60
  17  -1 -10  386.06   64.29
  17   1  10  245.48   57.09
 -17   1  10  302.87   62.69
  17   1 -10  183.58   59.09
  17   2  10  -10.30   44.00
  17  -2 -10  -31.90   48.20
  17   2 -10 -115.79   52.29
 -17   2  10    1.10   45.70
  17  -3 -10  276.77   63.39
 -17   3  10  204.28   59.79
  17   3 -10  194.98   63.89
  17  -4 -10  126.19   49.50
 -17   4  10   50.29   55.19
  17   4 -10   66.49   60.99
  17  -5 -10   29.20   46.70
  17   5 -10  -88.79   56.59
 -17   5  10  142.79   57.29
  18   0 -10  162.18   60.69
  18   0  10  374.26   66.19
  18   1  10    6.30   48.60
  18  -1 -10   61.39   49.99
  18  -1  10  -75.39   43.80
  18   1 -10   -0.40   60.19
  18  -2 -10  155.68   62.59
  18   2  10  244.78   58.49
  18   2 -10  176.78   66.99
 -18   2  10  209.08   62.79
  18  -3 -10  -24.70   54.89
 -18   3  10  -41.90   43.50
  18   3 -10  -12.60   52.09
  18  -4 -10  121.89   51.79
  18   4 -10   -3.50   60.49
 -18   4  10   88.09   55.39
  18  -5 -10  186.08   74.09
  18   5 -10  186.48   74.59
 -18   5  10  164.28   63.89
  19   0  10 -102.89   49.40
  19   0 -10  -54.29   59.39
  19  -1 -10  362.66   77.49
  19   1  10  387.46   74.29
  19  -1  10  378.06   75.59
  19   1 -10  367.56   72.29
  19  -2 -10  107.39   67.19
  19   2  10   39.10   51.19
  19   2 -10   13.80   54.99
  19  -2  10   -5.20   52.49
  19  -3 -10   61.69   64.39
  19   3 -10  137.39   70.29
  19  -4 -10   -2.30   57.09
 -19   4  10  -20.50   49.90
  19   4 -10   85.99   68.19
  20   0  10  993.80  107.29
  20   0 -10  794.42  110.69
  20  -1 -10 -178.88   57.79
  20   1  10   -9.90   54.39
  20   1 -10   -2.30   68.89
  20  -1  10   85.89   62.69
  20  -2 -10  563.34  100.59
  20   2  10  502.65   86.59
  20   2 -10  553.94   94.39
  20  -2  10  533.85   83.79
   0   0 -11    2.10   26.90
   0   0  11   32.30   31.70
   0  -1 -11   37.80   20.90
   0   1 -11   -1.20   27.50
   0  -1  11  -18.20   25.80
   0   1  11   17.50   24.30
   0   2 -11  -16.50   29.90
   0   2  11   10.30   22.80
   0  -2 -11   11.90   14.10
   0   3 -11    8.10   34.00
   0   3  11  -17.80   25.30
   0  -3 -11    7.70   12.70
   0   4 -11   -8.90   35.20
   0   4  11  -26.10   28.00
   0  -4 -11    7.00   13.50
   0  -5 -11   42.60   14.80
   0   5 -11   61.19   38.70
   0   5  11   77.19   34.10
   0   6  11   60.39   37.20
   0   7 -11  115.59   53.19
   0   7  11  240.18   52.09
   0   8 -11   49.90   52.19
   0   8  11   35.90   53.79
   0   9 -11  233.18   71.09
   0  10  11  106.79  104.79
   0  10 -11   80.19   75.19
  -1   0  11    2.80   31.80
   1   0 -11    3.80   25.30
   1   0  11    7.90   27.20
  -1   0 -11  -68.39   23.40
  -1   1 -11  466.85   45.60
   1  -1 -11  366.96   39.50
   1   1  11  465.25   43.60
  -1  -1  11  623.34   54.39
   1  -1  11  596.74   50.39
  -1   1  11  491.35   44.40
  -1  -1 -11  430.76   41.50
   1   1 -11  388.46   48.80
   1   2  11  384.96   28.80
   1  -2 -11  334.77   33.70
   1   2  11  365.86   37.10
  -1   2 -11  289.97   41.70
  -1  -2 -11  355.16   33.20
   1   2 -11  342.27   49.60
  -1   2  11  478.95   43.90
   1  -3 -11  278.67   26.50
   1   3  11  210.38   33.60
  -1   3 -11  283.57   42.80
  -1   3  11  231.98   35.70
   1   3 -11  265.07   45.20
  -1  -3 -11  247.28   21.80
   1   4  11  931.91   75.09
  -1   4 -11  955.60   81.99
   1  -4 -11 1025.70   66.89
  -1  -4 -11  946.01   62.09
  -1   4  11 1054.29   79.39
   1   4 -11  961.80   83.79
   1  -5 -11  492.25   41.10
   1   5  11  531.05   55.19
   1   5 -11  493.05   61.09
  -1   5  11  491.95   57.59
  -1  -5 -11  512.65   36.70
  -1  -5 -11  495.55   39.90
  -1   6 -11 1077.59   93.29
   1   6  11 1156.78   91.59
  -1   6  11 1154.88   90.39
   1   6 -11 1039.70   93.69
  -1   7 -11   -8.70   47.80
   1   7  11    0.40   40.90
   1   7 -11   41.30   44.40
  -1   7  11    5.90   38.50
   1   8  11  836.42   91.49
  -1   8 -11  754.52  102.59
  -1   8  11  941.81   98.69
   1   8 -11  730.43  102.89
  -1   9 -11 -139.09   73.69
   1   9  11   -8.90   64.39
   1   9 -11   39.70   63.19
  -1   9  11   25.10   71.99
  -1  10 -11  416.56   94.69
   1  10  11  515.65   85.49
   1  10 -11  532.75  104.59
  -1  10  11  642.14   94.19
  -2   0  11  544.35   53.99
   2   0 -11  473.85   44.20
   2   0  11  474.75   45.90
  -2   0 -11  489.55   43.70
   2  -1 -11  416.96   41.10
  -2   1 -11  446.16   45.00
  -2  -1  11  509.25   52.69
   2   1  11  455.65   42.90
   2   1 -11  447.66   48.00
  -2  -1 -11  393.26   37.60
  -2   1  11  486.65   45.20
  -2  -2  11  410.86   48.40
   2   2  11  444.76   41.10
   2   2  11  481.95   34.10
   2  -2 -11  461.05   40.20
  -2   2 -11  581.94   52.69
  -2   2  11  551.44   50.19
   2   2 -11  437.46   54.09
  -2  -2 -11  437.86   34.20
   2  -3 -11  202.28   27.70
   2   3  11  249.58   33.50
   2   3 -11  268.07   46.50
  -2   3  11  251.57   39.70
   2   4  11 1117.89   79.09
   2  -4 -11 1038.10   73.09
  -2   4  11 1011.50   81.49
   2   4 -11 1072.89   94.39
   2   5  11  258.47   41.80
   2  -5 -11  311.77   32.10
  -2   5  11  289.77   46.30
   2   5 -11  317.27   52.39
   2   6  11  113.89   34.80
  -2   6 -11   42.60   38.20
  -2   6  11   95.59   36.70
   2   6 -11  100.39   46.70
  -2   7 -11  637.54   82.19
   2   7  11  664.93   73.19
  -2   7  11  648.44   75.29
   2   7 -11  570.64   77.49
   2   8  11   38.00   47.90
  -2   8 -11   -1.50   60.59
  -2   8  11   18.60   54.69
   2   8 -11  -38.30   62.69
  -2   9 -11  470.25   86.79
   2   9  11  739.63   89.59
  -2   9  11  653.93   88.79
   2   9 -11  514.15  100.99
   2  10  11  131.89   89.89
  -2  10 -11  -16.40  100.49
  -2  10  11  115.99  104.89
   2  10 -11   32.00   74.09
   3   0 -11   -5.80   24.70
   3   0  11    2.60   21.30
  -3   0  11  -38.20   26.90
  -3  -1  11  876.91   69.89
   3   1  11  819.62   57.69
   3  -1 -11  632.74   55.79
   3   1 -11  671.73   60.79
  -3   1  11  818.52   60.59
   3   2  11   43.20   14.40
  -3  -2  11   11.50   30.40
   3  -2 -11   86.99   22.60
   3   2  11   24.60   20.10
  -3   2  11   51.89   28.40
   3   2 -11   35.20   34.60
   3  -3 -11 1617.04  105.29
   3   3  11 1579.84  104.69
  -3   3  11 1560.14  111.29
   3   3 -11 1554.54  118.09
   3   4  11  267.37   35.60
   3  -4 -11  231.08   29.70
  -3   4  11  286.67   42.60
   3   4 -11  276.77   50.79
   3   5  11 1262.77   91.79
  -3   5 -11 1139.89   95.39
   3  -5 -11 1238.28   85.09
  -3   5  11 1285.27   96.89
   3   5 -11 1172.08  100.29
   3   6  11  218.68   41.40
  -3   6 -11  133.19   50.39
   3   6 -11  194.68   53.39
  -3   6  11  123.09   40.60
   3   7  11  796.32   81.69
  -3   7 -11  992.60  101.49
  -3   7  11  916.21   87.59
   3   7 -11  906.51   94.09
   3   8  11  249.08   51.89
  -3   8 -11  186.48   59.69
   3   8 -11  137.59   57.69
  -3   8  11  198.98   64.19
   3   9  11   67.19   56.69
  -3   9 -11   47.60   80.29
  -3   9  11  134.49   78.79
   3   9 -11  115.09   84.69
   3  10  11  227.98   72.09
  -3  10 -11   33.80  111.79
   3  10 -11   49.30   74.99
  -4   0  11 6576.34  395.46
   4   0 -11 6268.67  391.76
  -4  -1  11   14.30   31.80
   4   1  11   60.79   22.10
   4  -1 -11    5.80   21.70
   4   1 -11    9.20   25.00
  -4   1  11   41.00   25.50
  -4  -2  11 3373.46  219.48
   4  -2 -11 3571.14  215.78
   4   2  11 3424.06  211.68
   4   2  11 3536.65  209.48
   4   2 -11 3400.76  219.88
  -4   2  11 3344.67  217.58
   4   3  11   44.90   22.00
   4  -3 -11   37.30   22.80
  -4   3  11   71.79   33.70
   4   3 -11  103.59   43.80
   4   4  11 1756.72  115.39
   4  -4 -11 1765.12  115.19
   4   4 -11 1576.24  132.09
  -4   4  11 1773.52  123.89
   4  -5 -11  210.28   31.50
   4   5  11  168.88   34.80
  -4   5 -11  215.28   42.90
   4   5 -11  213.78   53.49
  -4   5  11  228.48   45.10
   4   6  11 1134.09   90.19
  -4   6 -11 1119.99   96.79
   4   6 -11 1302.27  106.39
  -4   6  11 1110.29   94.49
  -4   7 -11   49.90   52.49
   4   7  11  107.59   40.20
   4   7 -11  129.79   56.69
  -4   7  11  113.99   48.20
   4   8  11  417.46   62.69
  -4   8 -11  392.56   69.79
   4   8 -11  283.57   65.09
   4   8 -11  318.37   67.99
  -4   8  11  371.46   75.59
  -4   9 -11   59.99   60.59
   4   9  11  187.68   59.39
   4   9 -11   58.49   71.79
  -4   9  11  116.69   82.39
   4  10  11   56.09   63.09
  -4  10 -11   49.00   73.69
   4  10 -11   40.00   87.19
  -4  10  11   22.00   68.59
  -5   0  11    5.20   31.00
   5   0 -11    8.10   23.20
   5   1  11 2845.92  174.18
   5  -1 -11 2808.92  179.48
  -5  -1  11 2780.42  183.88
  -5  -1 -11 2942.11  173.28
   5   1 -11 2819.22  180.88
  -5   1  11 2705.33  180.58
   5  -2 -11  292.67   39.10
   5   2  11  363.26   32.60
  -5  -2  11  417.76   51.49
   5   2 -11  365.36   48.40
  -5   2  11  354.86   42.80
   5  -3 -11  456.15   51.19
   5   3  11  615.04   49.30
   5   3  11  650.63   40.50
   5   3  11  669.53   41.00
  -5   3  11  688.63   63.59
   5   3 -11  542.75   65.19
  -5   4 -11  235.98   42.40
   5   4  11  170.58   29.60
   5  -4 -11  227.88   33.50
  -5   4  11  224.18   42.70
   5   4 -11  291.17   57.59
   5   5  11  417.36   44.00
  -5   5 -11  255.57   48.50
   5  -5 -11  355.96   41.40
   5   5 -11  352.66   63.59
  -5   5  11  436.96   53.79
   5   6  11  608.54   61.19
  -5   6 -11  610.64   75.99
  -5   6  11  634.84   71.39
   5   6 -11  410.96   69.29
   5   7  11   96.59   38.20
  -5   7 -11   94.29   52.89
  -5   7  11   14.40   41.50
   5   7 -11   79.69   53.39
  -5   8 -11  376.76   71.59
   5   8  11  536.45   80.69
   5   8 -11  409.86   76.39
  -5   8  11  578.84   83.59
   5   8 -11  440.76   72.49
  -5   9 -11  -52.49   66.29
   5   9  11  161.38   56.39
   5   9 -11  155.28   66.69
  -5   9  11  185.78   89.59
   5   9 -11  134.29   64.69
  -5  10 -11  324.77  126.39
   5  10  11  432.86   85.29
   5  10 -11  373.56  118.69
  -5  10  11  535.05   93.79
   6   0 -11 1382.26  100.69
  -6   0  11 1450.55  101.99
  -6  -1  11  521.25   59.19
   6  -1 -11  488.15   50.69
  -6  -1 -11  504.75   35.90
  -6   1  11  536.15   51.19
   6   1 -11  471.65   50.49
   6   2  11  798.32   51.89
   6  -2 -11  683.03   60.89
  -6  -2  11  681.83   69.09
   6   2 -11  670.63   65.19
  -6   2  11  678.43   62.89
  -6  -2 -11  760.42   49.60
   6   3  11 1420.46   90.79
  -6   3 -11 1494.75  103.39
   6   3  11 1455.15   94.09
   6  -3 -11 1526.65  102.49
  -6   3  11 1319.97  103.49
   6   3 -11 1548.95  112.09
  -6   4 -11  381.16   48.20
   6  -4 -11  405.86   44.70
   6   4  11  361.26   37.50
   6   4 -11  385.36   63.99
  -6   4  11  393.36   50.39
   6  -5 -11 1236.68   91.79
   6   5  11 1225.98   88.59
  -6   5 -11 1284.67  102.29
  -6   5  11 1287.67   98.79
   6   5 -11 1207.68  113.59
  -6   6 -11  193.58   50.09
   6  -6 -11  217.58   38.30
   6   6  11  240.18   40.90
  -6   6  11  150.58   45.20
   6   6 -11  195.38   58.29
   6   7  11 1010.00   88.79
  -6   7 -11 1016.30   96.99
  -6   7  11 1083.89  107.19
   6   7 -11 1249.38  112.69
  -6   8 -11   25.50   50.69
   6   8  11   46.50   42.70
   6   8 -11    2.70   58.59
   6   8 -11   19.20   63.49
  -6   8  11   42.70   60.29
  -6   9 -11 1024.40  149.99
   6   9  11 1178.48  129.59
   6   9 -11  851.81  110.29
   6   9 -11  937.01  140.79
  -6   9  11  859.61  144.49
  -6  10 -11   -0.30   93.49
   6  10 -11   48.70   67.59
  -6  10  11  131.29   74.99
  -7   0  11  -22.40   28.10
   7   0 -11    2.80   27.20
  -7  -1  11  217.68   45.00
   7  -1 -11  209.88   34.40
  -7   1 -11  144.99   26.00
  -7   1  11  186.08   37.60
   7   1 -11  222.28   36.80
  -7  -2  11  220.78   42.60
  -7   2 -11   98.69   29.20
   7   2  11  164.78   16.10
   7  -2 -11   88.89   29.90
   7   2 -11   82.59   34.70
  -7   2  11  174.88   34.60
   7   3  11  235.08   24.70
  -7  -3  11  224.88   43.60
  -7   3 -11  264.17   39.50
   7   3  11  195.48   23.20
   7  -3 -11  265.87   39.00
   7   3 -11  276.07   43.70
  -7   3  11  232.28   39.90
   7   4  11  440.76   38.20
   7   4  11  347.67   31.80
  -7   4 -11  342.97   47.20
   7  -4 -11  392.26   44.20
   7   4 -11  446.46   64.09
  -7   4  11  458.85   55.69
  -7   5 -11  -15.40   38.00
   7   5  11   63.69   25.80
   7  -5 -11   49.80   30.00
  -7   5  11  -30.40   32.20
   7   5 -11   37.70   50.79
   7   6  11  368.16   45.00
  -7   6 -11  335.07   54.79
   7  -6 -11  305.57   46.30
   7   6 -11  332.17   68.89
  -7   6  11  281.97   52.59
   7   7  11   30.10   34.40
  -7   7 -11    7.20   49.60
   7  -7 -11  -11.00   32.10
  -7   7  11  109.79   51.99
   7   7 -11   41.20   55.99
  -7   8 -11  612.34   87.89
   7   8  11  857.71   92.19
  -7   8  11  697.03   88.79
   7   8 -11  721.73   91.69
  -7   9 -11  -20.00   73.39
  -7   9  11   95.39   63.89
   7   9 -11   42.10   68.59
  -8   0 -11  135.49   18.80
   8   0 -11  164.68   35.10
  -8   0  11   92.39   34.10
   8  -1 -11   57.59   29.40
  -8   1 -11   49.00   21.00
  -8  -1  11   71.19   36.80
  -8   1  11   67.79   32.70
   8   1 -11   32.70   33.40
  -8  -2  11 1203.08   90.69
  -8   2 -11 1081.49   80.49
   8  -2 -11 1058.79   84.49
   8   2 -11 1119.59   88.09
  -8   2  11 1155.38   88.39
   8  -3 -11   22.80   30.10
  -8   3 -11   20.30   29.30
  -8  -3  11   34.60   34.00
   8   3  11   65.19   17.40
   8   3  11   50.79   14.20
  -8   3  11   -7.10   33.30
   8   3 -11   96.19   39.20
   8   4  11  601.94   48.80
  -8   4 -11  643.34   65.89
   8  -4 -11  686.03   64.29
   8   4  11  637.24   50.59
  -8   4  11  691.13   64.69
   8   4 -11  700.13   71.69
   8   5  11   59.99   27.30
   8  -5 -11  143.69   35.50
  -8   5 -11   88.79   44.30
   8   5 -11  179.08   59.59
  -8   5  11   26.20   41.00
   8   6  11  234.28   42.10
  -8   6 -11  293.67   59.39
   8  -6 -11  248.08   45.60
   8   6 -11  331.47   70.39
  -8   6  11  216.18   55.19
   8  -7 -11   99.19   36.90
  -8   7 -11  145.39   56.69
   8   7 -11   70.09   58.19
  -8   7  11   14.40   42.20
   8  -8 -11  -79.59   35.60
  -8   8 -11 -122.79   43.90
  -8   8  11  174.08   70.49
   8   8 -11  -75.89   56.69
  -8   9 -11   76.19   76.99
  -8   9  11  204.08   70.39
   8   9 -11  184.18   83.09
  -9   0 -11    1.60   12.90
  -9   0  11   -1.10   33.20
  -9   0 -11    5.50   16.70
   9   0 -11   41.20   30.80
  -9   1 -11  751.92   57.09
   9  -1 -11  687.13   69.79
  -9  -1  11  740.53   73.99
   9   1 -11  870.51   72.89
  -9   1  11  770.92   69.29
  -9   2 -11  159.08   31.40
   9  -2 -11   97.49   35.30
  -9  -2  11  144.79   41.50
   9   2 -11  125.59   40.50
  -9   2  11  121.59   37.40
  -9   3 -11  736.73   71.89
   9  -3 -11  773.92   71.79
   9   3  11  875.71   62.19
  -9  -3  11  918.91   78.09
  -9   3  11  988.60   79.29
   9   3 -11  898.11   76.69
  -9   4 -11  142.79   39.50
   9   4  11  149.09   25.60
   9  -4 -11  224.18   38.40
   9   4  11  227.18   27.60
  -9   4  11  224.58   43.20
   9   4 -11  209.98   49.60
   9  -5 -11  366.36   48.80
   9   5  11  385.66   41.70
  -9   5 -11  272.17   49.80
  -9   5  11  286.37   51.49
   9   5 -11  324.47   67.19
  -9   6 -11  195.38   55.49
   9  -6 -11  159.78   41.70
   9   6 -11  215.38   69.09
  -9   6  11  160.78   55.39
  -9   7 -11   29.60   57.99
   9  -7 -11   67.39   37.30
  -9   7  11   84.09   60.09
   9   7 -11  133.39   63.89
  -9   8 -11  239.98   73.99
   9  -8 -11  278.97   53.89
  -9   8  11  380.16   90.39
   9   8 -11  270.47   74.29
  -9   9 -11   34.50   91.29
  -9   9  11    6.70   85.09
   9   9 -11   12.50   73.89
 -10   0 -11  152.18   19.10
  10   0 -11  132.69   37.20
 -10   0  11  167.88   40.30
 -10   0 -11  194.78   19.90
  10  -1 -11   31.60   30.90
 -10  -1  11   75.59   40.70
 -10   1 -11   90.09   22.80
  10   1 -11   44.00   31.70
 -10   1  11   68.39   35.30
 -10   2 -11   85.59   29.20
  10  -2 -11  162.28   35.60
 -10  -2  11   79.29   37.60
  10   2  11  110.79   25.90
 -10   2  11  163.68   38.20
  10   2 -11  144.19   37.00
  10  -3 -11   -8.00   28.90
 -10  -3  11  -18.00   34.70
 -10   3 -11    9.90   31.20
  10   3  11   61.49   20.50
  10   3 -11   21.40   38.90
 -10   3  11   87.39   33.60
 -10   4 -11  153.38   41.00
  10  -4 -11  131.69   38.40
  10   4  11  100.59   25.40
  10   4 -11  101.99   46.10
 -10   4  11  121.29   43.20
 -10   5 -11  -28.60   40.00
  10  -5 -11    9.00   31.50
  10   5 -11   11.30   51.69
 -10   5  11   75.59   43.50
  10  -6 -11   49.30   37.70
 -10   6 -11    8.60   47.70
  10   6 -11   75.99   64.69
 -10   6  11    1.40   39.10
 -10   7 -11    0.10   49.90
  10  -7 -11  111.39   40.90
  10   7 -11   17.80   61.99
 -10   7  11  105.39   49.90
 -10   8 -11   27.30   63.79
  10  -8 -11  -18.00   42.80
  10   8 -11  -25.30   64.69
 -10   8  11   78.39   54.59
  10  -9 -11   85.19   50.99
 -10   9 -11  164.88  102.09
 -10   9  11   71.89  100.09
  11   0 -11    3.60   30.50
 -11   0  11  -29.70   33.90
 -11   0 -11   -5.90   11.90
 -11  -1  11 1811.32  130.39
 -11   1 -11 1706.93  116.89
  11  -1 -11 1737.73  125.89
 -11   1  11 1851.51  126.89
  11   1 -11 1715.23  126.09
 -11  -2  11  175.08   45.50
  11  -2 -11  174.18   39.90
 -11   2 -11  184.98   35.00
  11   2  11  173.58   31.80
  11   2 -11  234.28   47.10
 -11   2  11  217.88   43.20
  11   3  11 1272.27   89.79
 -11  -3  11 1278.27  101.49
 -11   3 -11 1238.08   96.79
  11  -3 -11 1194.48   99.29
  11   3 -11 1277.67  102.19
 -11   3  11 1483.65  105.39
  11  -4 -11  168.28   42.70
 -11   4 -11  137.79   41.90
  11   4  11  174.68   31.30
 -11   4  11   79.19   43.40
  11   4 -11   89.69   49.50
 -11   5 -11  422.06   60.19
  11  -5 -11  227.48   48.40
  11   5 -11  403.96   69.59
 -11   5  11  356.36   60.89
 -11   6 -11  209.28   60.39
  11  -6 -11  188.18   46.20
 -11   6  11  192.88   56.49
  11   6 -11  178.08   69.39
  11  -7 -11  257.97   49.50
 -11   7 -11  177.08   64.69
  11   7 -11  200.88   72.09
 -11   7  11   55.59   59.59
  11  -8 -11  285.17   90.89
 -11   8 -11  254.27   70.49
 -11   8  11  198.68   80.59
  12   0 -11  936.91   87.09
 -12   0  11  932.31   85.49
 -12   1 -11    6.30   21.80
  12  -1 -11   80.19   36.30
 -12  -1  11   39.10   40.80
 -12   1  11  -67.49   31.90
  12   1 -11   22.60   37.40
 -12  -2  11 1328.77  108.09
 -12   2 -11 1359.16   97.59
  12   2  11 1318.17   97.29
  12  -2 -11 1335.07  104.19
  12   2 -11 1318.47  104.99
 -12   2  11 1300.17  104.49
  12  -3 -11   16.40   37.40
  12   3  11    3.40   22.60
 -12  -3  11  -19.20   38.20
 -12   3 -11   14.40   32.30
  12   3 -11   -8.20   42.10
 -12   3  11   78.19   41.20
 -12   4 -11  368.96   55.49
  12  -4 -11  371.96   56.09
 -12   4  11  330.77   53.89
  12   4 -11  342.97   57.29
 -12   5 -11   45.20   42.70
  12  -5 -11   42.80   37.70
  12   5 -11   40.80   55.49
 -12   5  11   -4.00   37.40
 -12   6 -11  265.67   61.09
  12  -6 -11  217.18   53.09
 -12   6  11  308.97   68.29
  12   6 -11  260.47   73.39
 -12   7 -11   69.19   61.09
  12  -7 -11  151.88   49.80
  12   7 -11  123.59   73.99
 -12   7  11   91.49   61.99
  12  -8 -11  106.39   42.10
 -12   8 -11   78.09   68.79
 -12   8  11   53.39   64.39
  13   0 -11   15.60   37.50
 -13   0  11   26.80   40.70
  13  -1 -11   43.40   35.20
 -13  -1  11   26.00   41.70
  13   1 -11  -42.60   34.90
 -13   1  11   73.39   40.60
  13   2  11   42.70   30.30
  13  -2 -11   40.80   37.50
 -13  -2  11   68.99   40.30
 -13   2 -11   34.10   27.90
  13   2 -11    9.20   45.30
 -13   2  11   95.39   40.20
  13   3  11   64.19   28.20
  13  -3 -11   11.40   36.20
 -13  -3  11   28.10   40.70
 -13   3 -11   31.70   35.70
  13   3 -11   -0.70   46.40
 -13   3  11  -36.90   38.40
 -13   4 -11  317.17   56.49
  13  -4 -11  287.27   50.89
  13   4 -11  295.47   63.19
 -13   4  11  247.48   50.29
  13  -5 -11   90.19   40.90
 -13   5 -11   20.80   40.80
 -13   5  11   49.30   43.40
  13   5 -11    9.60   47.40
  13  -6 -11  435.56   67.99
 -13   6 -11  631.94   80.69
  13   6 -11  476.95   87.29
 -13   6  11  434.66   68.09
 -13   7 -11   16.70   55.19
  13  -7 -11  113.69   49.60
  13   7 -11  -58.39   66.19
 -13   7  11   36.80   49.60
 -13   8 -11  440.46   95.39
  13  -8 -11  528.15   92.09
 -13   8  11  513.65   95.39
 -14   0  11  436.26   63.39
  14   0 -11  384.06   63.39
 -14  -1  11   75.19   43.20
  14  -1 -11    5.10   42.00
  14   1  11   45.10   37.60
 -14   1  11  114.49   44.10
  14   1 -11  -10.50   38.50
  14  -2 -11  398.86   61.39
  14   2  11  425.46   51.69
 -14  -2  11  371.86   56.89
  14   2 -11  313.77   58.19
 -14   2  11  302.17   55.99
 -14   3 -11    5.30   34.70
  14  -3 -11  -40.10   35.20
  14   3  11  -21.00   27.00
 -14  -3  11  -11.10   38.60
  14   3 -11   21.60   49.50
 -14   3  11  -15.80   39.80
  14  -4 -11  -18.30   37.10
 -14   4 -11    1.00   42.80
  14   4 -11  -22.30   51.49
 -14   4  11   84.39   46.00
  14  -5 -11  240.18   50.59
 -14   5 -11  150.48   49.99
  14   5 -11  157.38   62.19
 -14   5  11  110.19   53.09
  14  -6 -11   92.19   49.60
 -14   6 -11   60.59   52.29
  14   6 -11   20.30   62.79
 -14   6  11  -10.30   42.10
  14  -7 -11  473.45   82.19
 -14   7 -11  394.36   83.39
  14   7 -11  415.46   91.59
 -14   7  11  407.66   72.79
  15   0 -11  -40.40   46.10
 -15   0  11   93.39   44.00
  15   1  11  492.95   60.69
 -15  -1  11  421.36   62.59
  15  -1 -11  340.27   60.19
  15   1 -11  314.27   58.89
 -15   1  11  383.76   64.69
 -15  -2  11   15.60   40.70
  15  -2 -11   36.90   40.80
  15   2  11   27.70   37.30
  15   2 -11  -52.39   47.10
 -15   2  11    5.80   37.80
 -15  -3  11  302.67   53.39
  15  -3 -11  234.28   51.29
  15   3  11  282.87   46.90
 -15   3  11  139.69   51.29
  15   3 -11  246.58   57.29
  15  -4 -11   58.79   42.80
 -15   4 -11  -55.89   43.40
 -15   4  11   24.50   43.50
  15   4 -11  -20.40   52.79
 -15   5 -11  224.78   63.39
  15  -5 -11  356.66   59.79
  15   5 -11  264.77   71.59
 -15   5  11  308.27   64.19
 -15   6 -11   39.10   58.29
  15  -6 -11  214.28   63.59
 -15   6  11   61.19   55.29
  15   6 -11  170.48   71.69
  15  -7 -11  275.67  110.49
 -15   7 -11   62.49   62.29
 -15   7  11  198.08  100.69
  16   0  11 1352.86  107.69
 -16   0  11 1310.17  112.49
  16   0 -11 1132.19  109.79
  16   1  11   42.90   41.60
  16  -1 -11  -19.50   46.80
 -16  -1  11   89.39   43.80
 -16   1  11  -61.59   45.00
  16   1 -11  -70.09   42.70
  16   2  11  825.72   83.89
  16  -2 -11  769.82   87.49
  16   2 -11  815.02   98.29
 -16   2  11  854.91   90.29
  16   3  11   58.79   37.50
  16  -3 -11  -74.39   35.90
  16   3 -11  -40.00   53.39
 -16   3  11  -23.20   44.20
  16  -4 -11  800.32   84.99
  16   4 -11  647.34   94.89
 -16   4  11  655.63   86.09
  16  -5 -11  123.39   50.69
  16   5 -11   72.39   65.39
 -16   5  11   61.39   51.59
 -16   6 -11   70.29   60.29
  16  -6 -11  242.78   56.29
  16   6 -11  263.87   79.89
 -16   6  11  124.49   66.39
  17   0  11   37.20   51.69
  17   0 -11  -66.79   51.19
 -17   0  11   97.69   55.29
  17   1  11  399.56   62.79
  17  -1 -11  458.15   68.19
  17   1 -11  277.87   64.09
 -17   1  11  417.36   66.99
  17   2  11  -18.40   41.60
  17  -2 -11  101.59   48.70
  17   2 -11  -36.30   56.49
 -17   2  11  -76.59   44.10
  17  -3 -11  148.39   53.99
 -17   3  11  205.28   59.79
  17   3 -11  265.47   62.59
  17  -4 -11  -56.79   40.00
  17   4 -11  -45.50   56.89
 -17   4  11  -44.00   47.20
  17  -5 -11   45.30   52.79
  17   5 -11   88.39   67.49
 -17   5  11  112.69   53.69
  18   0 -11  129.59   58.59
  18   0  11  240.78   60.19
  18   1  11   -1.10   47.60
  18  -1 -11  -33.10   49.99
  18  -1  11  -25.40   46.70
  18   1 -11  -32.00   59.89
  18  -2 -11   55.59   57.29
  18   2  11  130.09   51.09
 -18   2  11  139.29   56.09
  18   2 -11  -46.30   59.89
  18  -3 -11   58.69   50.79
  18   3 -11   67.39   56.59
 -18   3  11  120.79   55.19
  18  -4 -11   94.59   60.19
 -18   4  11  133.59   58.79
  18   4 -11  -84.39   48.70
  18  -5 -11   76.79   60.79
  18   5 -11  190.98   74.69
 -18   5  11  115.89   62.79
  19   0  11  -55.29   51.19
  19   0 -11  -85.39   61.29
  19   1  11  110.79   56.89
  19  -1 -11   48.40   58.69
  19   1 -11  201.88   63.79
  19  -1  11  207.48   71.29
  19   2  11   19.70   49.90
  19  -2 -11   14.40   57.69
  19   2 -11  -44.50   53.69
  19  -3 -11  145.59   58.09
  19   3 -11   19.80   56.79
  20   0  11   13.80   58.39
  20   0 -11   73.29   73.79
  20  -1 -11 -131.69   60.29
  20   1  11  -91.09   52.39
  20  -1  11   98.89   62.99
  20   1 -11  -38.10   68.29
  20  -2 -11   39.00   64.79
  20   2 -11    8.30   56.79
  20  -2  11   74.89   67.49
   0   0  12 4401.86  270.37
   0   0 -12 4279.17  268.57
   0  -1 -12   -1.90   22.10
   0  -1  12   24.30   27.70
   0   1 -12   24.00   28.50
   0   1  12    3.90   25.50
   0   2 -12  927.31   75.39
   0   2  12  857.51   66.89
   0  -2 -12  952.40   62.39
   0   3  12  666.73   61.49
   0  -3 -12  764.52   50.99
   0   3 -12  720.73   69.89
   0  -4 -12 1236.18   78.59
   0   4 -12 1195.48   96.49
   0   4  12 1177.38   90.39
   0  -5 -12 1429.76   88.79
   0   5  12 1237.68   99.49
   0   5 -12 1442.26  108.19
   0  -6 -12   25.80   16.00
   0   6  12  -17.40   33.50
   0   7 -12 1022.00  107.89
   0   7  12  949.40   92.39
   0   8  12   -3.50   44.90
   0   8 -12   29.70   52.69
   0   9 -12 1466.15  137.99
   0   9  12 1720.03  177.38
   0  10 -12   51.09   75.59
   0  10  12   23.70   60.69
  -1   0  12   10.70   29.50
   1   0 -12   19.30   25.20
   1   0  12   25.10   28.70
  -1   0 -12   -9.60   22.70
  -1  -1  12  783.12   69.29
   1   1  12  880.41   65.49
   1  -1 -12  890.81   62.29
  -1   1 -12  909.21   71.49
   1   1 -12  888.71   76.09
  -1   1  12  824.72   67.29
   1  -1  12  855.71   66.69
  -1  -1 -12  851.81   62.19
  -1   2 -12  387.96   45.40
   1   2  12  390.76   38.90
   1   2  12  351.46   29.40
   1  -2 -12  347.87   32.40
   1   2 -12  361.76   51.19
  -1   2  12  350.66   41.90
  -1  -2 -12  330.37   31.70
   1   3  12  474.15   46.20
   1  -3 -12  420.26   38.80
  -1   3 -12  457.75   54.69
  -1   3  12  494.15   47.70
  -1  -3 -12  456.45   33.80
   1   3 -12  425.46   60.89
   1   4  12  297.07   39.80
   1  -4 -12  334.07   30.80
  -1   4 -12  279.57   48.70
   1   4 -12  338.27   55.19
  -1  -4 -12  301.97   25.00
  -1   4  12  341.37   43.20
   1  -5 -12  205.18   24.60
   1   5  12  218.18   40.90
  -1   5  12  197.38   41.70
  -1  -5 -12  187.98   21.60
  -1  -5 -12  197.88   19.70
   1   5 -12  180.08   47.90
   1   6  12  807.02   74.39
   1  -6 -12  854.41   62.89
  -1  -6 -12  880.01   61.59
  -1   6  12  963.80   82.59
   1   6 -12 1032.60   91.19
   1   7  12  211.08   49.70
  -1   7 -12  201.48   52.89
  -1   7  12  166.38   48.00
  -1   8 -12  539.45   96.39
   1   8  12  732.83   86.79
   1   8 -12  661.33  100.39
  -1   8  12  847.12   91.29
   1   9  12   16.80   62.99
  -1   9 -12   86.39   85.89
  -1   9  12   57.99   68.59
   1   9 -12   26.10   76.19
   1  10  12  537.85   99.59
  -1  10 -12  380.16   90.19
   1  10 -12  545.55  116.19
  -1  10  12  674.13  126.89
  -2   0 -12 1911.81  119.99
  -2   0  12 1743.83  125.79
   2   0 -12 1861.01  119.89
   2   0  12 1788.22  120.69
  -2   1 -12  163.28   33.20
   2  -1 -12  173.78   27.40
   2   1  12  185.78   29.80
  -2  -1  12  174.88   35.80
  -2   1  12  137.69   31.20
  -2  -1 -12  188.88   25.30
   2   1 -12  206.38   37.20
   2  -1  12  188.78   30.80
  -2  -2  12 2080.29  131.39
   2   2  12 1993.00  119.69
   2  -2 -12 1910.91  123.29
  -2   2 -12 1962.90  130.19
   2   2  12 1845.92  124.79
  -2   2  12 1848.81  127.39
  -2  -2 -12 1897.71  119.89
   2   2 -12 1953.90  134.69
   2  -3 -12   34.50   19.20
  -2   3 -12   49.10   35.90
   2   3  12    7.90   24.20
   2   3 -12   28.50   40.80
  -2   3  12   42.50   30.60
   2   4  12 1298.67   93.59
   2  -4 -12 1316.47   87.19
  -2   4  12 1307.57   98.09
   2   4 -12 1255.57  103.29
   2   5  12  179.18   36.60
   2  -5 -12  157.68   25.20
   2   5 -12  134.49   49.40
  -2   5  12  196.18   41.60
  -2   6 -12 1046.10   95.29
   2  -6 -12  867.61   66.79
   2   6  12  913.41   78.89
  -2   6  12  895.61   80.29
   2   6 -12  970.50   87.79
   2  -7 -12  358.96   40.70
  -2   7 -12  334.87   60.79
   2   7  12  503.45   63.19
   2   7 -12  544.45   73.19
  -2   7  12  542.65   68.19
   2   8  12  205.28   53.69
  -2   8 -12  125.89   58.19
   2   8 -12   93.79   57.79
  -2   8  12  277.27   68.79
  -2   9 -12  419.36   85.89
   2   9  12  644.44   84.79
  -2   9  12  683.53   98.79
   2   9 -12  464.95  106.99
  -2  10 -12  120.09  118.09
   2  10  12  141.89   99.79
   2  10 -12   70.09   88.99
  -2  10  12   29.60   66.59
  -3   0  12  -11.90   30.80
   3   0 -12    8.50   23.20
   3   0  12   -7.50   22.70
  -3  -1  12 1305.57   99.09
   3   1  12 1338.87   90.69
   3  -1 -12 1264.27   89.29
   3   1 -12 1338.57   94.09
  -3   1  12 1384.16   93.09
   3   2  12   98.79   18.00
   3   2  12   88.69   24.00
   3  -2 -12  125.09   25.10
  -3  -2  12   54.59   32.30
   3   2 -12  126.89   40.30
  -3   2  12   73.39   29.20
   3  -3 -12 1131.29   71.89
   3   3  12  845.22   68.89
  -3   3  12  852.41   74.89
   3   3 -12 1137.09   88.79
   3   4  12  162.78   30.70
   3  -4 -12  207.78   27.80
  -3   4  12  170.08   40.70
   3   4 -12  179.98   51.99
   3  -5 -12 1148.29   78.99
   3   5  12 1088.89   84.09
   3   5 -12 1062.49  101.39
  -3   5  12 1116.89   91.09
   3   6  12  278.47   45.60
   3  -6 -12  274.27   33.30
  -3   6 -12  233.48   49.70
   3   6 -12  160.98   50.69
  -3   6  12  211.48   45.50
   3  -7 -12  543.05   52.99
   3   7  12  580.54   66.09
  -3   7 -12  460.55   71.09
   3   7 -12  641.84   80.49
  -3   7  12  762.82   78.19
  -3   8 -12  264.17   63.09
   3   8  12  314.27   71.09
  -3   8  12  234.38   62.79
   3   8 -12  270.37   65.99
   3   8 -12  199.38   65.09
   3   9  12   36.20   54.49
  -3   9 -12   72.79   80.09
   3   9 -12   53.89   87.29
  -3   9  12  132.89   82.19
  -3  10 -12   -7.40   98.59
   3  10 -12  112.79   75.29
  -3  10  12  452.85  124.09
   4   0 -12  491.35   47.70
  -4   0  12  526.45   54.99
   4   0  12  530.95   44.30
  -4  -1  12  180.18   38.80
   4  -1 -12  181.48   30.00
   4   1  12  225.18   30.60
  -4   1  12  198.08   35.30
   4   1 -12  187.08   33.30
   4  -2 -12  460.95   44.20
   4   2  12  426.16   35.80
   4   2  12  462.95   40.70
  -4  -2  12  428.66   51.99
   4   2 -12  448.96   53.79
  -4   2  12  553.04   53.59
   4   3  12   66.49   23.00
   4  -3 -12   41.80   24.30
   4   3 -12   62.79   48.60
  -4   3  12   53.39   30.40
   4   4  12  260.17   33.60
   4  -4 -12  205.08   31.20
  -4   4  12  251.27   44.30
   4   4 -12  207.38   56.59
  -4   5 -12   26.30   38.20
   4  -5 -12  -17.60   21.10
   4   5  12   24.90   27.10
  -4   5  12    7.00   33.90
   4   5 -12   -4.20   42.80
   4   6  12  111.39   35.80
   4  -6 -12   44.70   25.30
  -4   6 -12  -22.10   40.50
  -4   6  12   68.39   36.50
   4   6 -12   29.40   49.60
   4   7  12  233.78   44.20
   4  -7 -12  142.19   32.50
  -4   7 -12  155.08   51.19
  -4   7  12  210.38   53.49
   4   7 -12  160.28   57.49
  -4   8 -12   84.09   65.99
   4   8  12  107.39   56.09
   4   8 -12    9.80   58.49
   4   8 -12   63.69   57.39
  -4   8  12   48.00   51.39
  -4   9 -12  127.39   63.89
   4   9  12  191.08   58.99
   4   9 -12   49.30   88.79
  -4   9  12  122.99   63.19
   4  10  12   12.60   93.09
  -4  10 -12 -170.08   68.29
   4  10 -12   54.89   97.19
   5   0 -12   -9.40   24.10
  -5   0  12   -5.40   29.60
   5   1  12 2703.43  175.68
   5  -1 -12 3052.79  181.28
  -5  -1  12 2939.11  187.68
  -5   1  12 2760.02  183.38
   5   1 -12 2797.12  183.58
   5  -2 -12   56.09   28.70
   5   2  12   59.79   20.40
  -5  -2  12   53.99   34.20
   5   2 -12   78.69   33.70
  -5   2  12   59.79   29.50
   5  -3 -12 1092.59   79.49
   5   3  12 1131.09   66.79
   5   3  12 1002.20   65.69
   5   3  12 1095.99   74.29
   5   3 -12 1024.60   90.59
  -5   3  12 1033.80   82.29
  -5   4 -12  713.53   67.59
   5  -4 -12  555.14   55.99
   5   4  12  669.03   53.79
  -5   4  12  675.73   63.19
   5   4 -12  664.63   74.19
  -5   5 -12   88.09   42.10
   5  -5 -12  141.89   30.60
   5   5  12  168.28   32.90
   5   5 -12  151.68   54.89
  -5   5  12  164.58   39.70
   5   6  12  550.94   56.89
  -5   6 -12  482.65   63.79
   5  -6 -12  436.16   50.09
  -5   6  12  685.33   71.99
   5   6 -12  468.55   68.59
   5   7  12  126.19   38.20
   5  -7 -12   32.50   28.60
  -5   7 -12   85.49   52.69
  -5   7  12   48.10   44.30
   5   7 -12   51.89   55.59
   5   8  12  488.25   64.99
  -5   8 -12  287.77   76.59
  -5   8  12  282.77   65.29
   5   8 -12  406.96   74.99
   5   9  12    7.20   49.70
  -5   9 -12   32.50   80.99
  -5   9  12   21.20   61.09
   5   9 -12   84.29   66.19
   5   9 -12  -33.00   64.49
  -5  10 -12  268.37  117.09
   5  10  12  286.47   75.69
   5  10 -12  348.67  120.59
  -6   0  12  548.25   58.69
   6   0 -12  606.14   54.99
  -6  -1  12  275.67   46.30
   6  -1 -12  284.47   39.60
  -6  -1 -12  326.27   27.40
  -6   1  12  270.37   41.30
   6   1 -12  296.57   41.90
  -6  -2  12  490.45   57.99
   6   2  12  469.75   39.70
   6  -2 -12  488.35   48.30
   6   2 -12  491.15   53.49
  -6   2  12  462.95   50.99
  -6  -2 -12  441.76   35.20
   6   3  12  271.87   25.00
   6   3  12  332.37   31.40
  -6   3 -12  368.96   44.60
   6  -3 -12  349.96   41.40
  -6  -3  12  266.57   43.80
   6   3 -12  373.86   54.39
  -6   3  12  271.17   42.70
   6  -4 -12  159.18   32.20
  -6   4 -12  108.39   36.80
   6   4  12   93.79   24.50
   6   4 -12  138.89   49.40
  -6   4  12   90.89   34.70
   6  -5 -12  183.28   34.20
  -6   5 -12  294.07   51.59
   6   5  12  206.18   33.40
  -6   5  12  141.69   40.90
   6   5 -12  221.88   58.49
   6   6  12  -25.40   29.40
  -6   6 -12   36.30   45.00
   6  -6 -12   29.40   27.50
  -6   6  12   64.09   43.00
   6   6 -12   51.69   53.59
  -6   7 -12   31.40   54.59
   6   7  12   78.19   35.90
   6  -7 -12   65.49   31.90
   6   7 -12   35.00   55.19
  -6   7  12   72.59   45.30
   6  -8 -12  -45.20   27.30
  -6   8 -12   30.40   59.39
   6   8  12   55.89   40.20
  -6   8  12  -40.60   57.69
   6   8 -12  -62.69   53.99
   6   9  12  203.98   74.39
  -6   9 -12  213.28   93.09
   6   9 -12  113.19   77.19
   6   9 -12  164.68   68.89
  -6   9  12  208.08   67.89
  -7   0  12  -17.40   29.60
   7   0 -12  -31.10   25.90
   7  -1 -12 1189.08   87.79
  -7  -1  12  981.60   88.39
   7   1 -12 1211.68   89.49
  -7  -1 -12 1158.88   70.99
  -7   1  12 1043.00   87.09
   7  -2 -12  120.39   30.40
  -7   2 -12  117.79   29.10
  -7  -2  12   75.79   35.00
   7   2  12   75.09   16.00
  -7   2  12  127.49   33.40
   7   2 -12  117.49   35.80
  -7   3 -12  620.64   57.09
   7  -3 -12  653.03   55.89
  -7  -3  12  715.93   66.69
   7   3  12  496.85   43.80
   7   3  12  555.34   42.50
   7   3 -12  664.73   64.59
  -7   3  12  633.94   59.79
   7   4  12  622.84   46.60
   7   4  12  439.46   38.20
   7  -4 -12  630.64   57.79
  -7   4 -12  545.65   57.49
   7   4 -12  603.34   69.89
  -7   4  12  707.63   66.79
   7   5  12  216.38   33.20
   7  -5 -12  206.58   37.30
  -7   5 -12  182.48   47.40
   7   5 -12  187.08   54.89
  -7   5  12  241.08   49.10
  -7   6 -12  684.83   81.59
   7  -6 -12  808.52   68.49
   7   6  12  679.93   66.69
  -7   6  12  571.54   73.09
   7   6 -12  540.35   84.99
   7   7  12   -1.20   36.40
   7  -7 -12   73.49   34.40
  -7   7 -12   35.30   45.40
   7   7 -12   56.59   59.99
  -7   7  12   45.70   51.29
   7   8  12  967.40  102.69
   7  -8 -12  882.61   81.79
  -7   8 -12  870.11  111.49
  -7   8  12  999.40  121.89
   7   8 -12  985.60  106.59
  -7   9 -12    7.10   75.09
   7   9 -12  110.49   79.19
   7   9 -12  111.19   69.49
  -7   9  12  153.28   65.79
  -8   0  12  122.39   35.40
  -8   0 -12  112.79   18.30
   8   0 -12  123.99   35.30
  -8  -1  12  -40.20   37.60
   8  -1 -12   32.10   28.70
  -8   1 -12   17.20   19.90
   8   1 -12   48.40   30.40
  -8   1  12   17.80   28.50
  -8   2 -12  563.54   54.59
   8  -2 -12  621.64   59.59
  -8  -2  12  661.83   66.99
   8   2 -12  720.03   67.79
  -8   2  12  653.23   60.49
   8  -3 -12   16.60   26.30
  -8  -3  12   55.79   37.70
   8   3  12   58.79   16.30
  -8   3 -12   72.89   31.30
   8   3  12   32.20   15.30
  -8   3  12   58.09   35.10
   8   3 -12   26.90   38.50
   8   4  12  469.55   39.80
   8   4  12  500.25   42.60
  -8   4 -12  422.96   52.99
   8  -4 -12  503.35   54.09
   8   4 -12  497.25   63.29
  -8   4  12  490.25   58.59
   8   5  12  161.88   33.90
  -8   5 -12  118.29   39.40
   8  -5 -12  117.89   36.40
  -8   5  12  122.49   42.60
   8   5 -12  145.19   54.99
  -8   6 -12  131.79   49.90
   8  -6 -12  200.08   39.70
   8   6  12  106.99   39.30
  -8   6  12  258.07   57.79
   8   6 -12  127.29   65.19
   8  -7 -12  428.16   56.69
  -8   7 -12  465.55   78.49
  -8   7  12  569.44   79.29
   8   7 -12  438.56   79.89
   8  -8 -12  114.29   42.20
  -8   8 -12    6.70   51.59
  -8   8  12  113.29   67.99
   8   8 -12  -25.00   58.99
  -8   9 -12  756.72  129.19
   8   9 -12  898.21  112.59
  -8   9  12  858.21  140.09
   9   0 -12   20.30   29.50
  -9   0  12  -33.50   33.60
  -9   0 -12    2.10   14.50
  -9  -1  12  730.83   73.69
  -9   1 -12  701.23   56.49
   9  -1 -12  744.73   69.29
  -9   1  12  740.13   68.29
   9   1 -12  699.13   66.49
  -9  -2  12   55.59   37.10
  -9   2 -12   75.09   26.00
   9  -2 -12   52.49   30.80
  -9   2  12   55.39   35.10
   9   2 -12   36.50   32.60
   9  -3 -12 1078.39   82.19
  -9   3 -12 1161.68   83.69
  -9  -3  12  960.60   87.39
   9   3  12  967.20   70.59
  -9   3  12  944.81   82.59
   9   3 -12 1032.60   85.39
   9   4  12   97.49   21.40
  -9   4 -12    3.80   35.50
   9   4  12   33.90   19.30
   9  -4 -12   20.10   29.30
   9   4 -12   78.29   41.10
  -9   4  12   65.79   39.90
   9  -5 -12  679.03   69.09
  -9   5 -12  733.63   77.59
  -9   5  12  625.14   75.99
   9   5 -12  714.83   84.09
   9  -6 -12   99.99   37.60
  -9   6 -12   62.59   47.20
  -9   6  12  103.89   45.80
   9   6 -12   72.29   62.79
   9  -7 -12  176.88   40.60
  -9   7 -12   86.29   49.70
   9   7 -12  116.59   64.29
  -9   7  12  124.19   51.79
   9  -8 -12  319.07   50.89
  -9   8 -12   95.29   56.49
   9   8 -12  176.18   70.09
  -9   8  12  188.18   62.19
  -9   9 -12   13.50   76.59
   9   9 -12  110.59   75.19
 -10   0 -12 1791.62  108.49
 -10   0  12 1586.54  125.69
  10   0 -12 1734.93  122.99
 -10   1 -12  -23.20   18.60
  10  -1 -12   19.10   29.50
 -10  -1  12   11.40   37.40
 -10   1  12   14.60   31.60
  10   1 -12  -41.50   28.50
 -10   2 -12 2715.03  165.28
  10  -2 -12 2528.75  170.68
 -10  -2  12 2441.66  173.28
 -10   2  12 2480.35  172.48
  10   2 -12 2529.75  171.68
  10  -3 -12  351.36   51.39
  10   3  12  473.55   42.60
 -10   3 -12  471.95   54.09
 -10  -3  12  565.64   62.49
  10   3 -12  411.06   56.29
 -10   3  12  449.56   60.29
  10  -4 -12 1343.97  100.89
 -10   4 -12 1081.29  100.19
  10   4  12 1355.86   87.29
 -10   4  12 1160.18   98.99
  10   4 -12 1246.28  107.49
  10  -5 -12  201.68   42.50
 -10   5 -12  259.77   57.49
  10   5 -12  150.98   60.99
 -10   5  12  325.37   51.69
  10  -6 -12  246.58   46.50
 -10   6 -12  160.08   52.49
  10   6 -12  162.88   67.69
 -10   6  12  167.48   56.29
  10  -7 -12  361.26   53.39
 -10   7 -12  308.37   71.19
 -10   7  12  358.56   79.79
  10   7 -12  284.37   79.39
 -10   8 -12  195.18   82.59
  10  -8 -12  180.38   47.20
 -10   8  12  125.29   72.99
  10   8 -12  131.29   72.89
 -10   9 -12   24.60   77.79
 -10   9  12  207.58   72.69
  10   9 -12  355.76   82.29
 -11   0  12    7.50   37.80
 -11   0 -12   24.60   13.00
  11   0 -12  -46.10   34.40
 -11  -1  12  886.31   89.39
 -11   1 -12 1033.10   71.19
  11  -1 -12 1024.40   83.79
  11   1 -12 1038.00   85.59
 -11   1  12  941.11   81.69
  11  -2 -12  232.58   43.60
  11   2  12  207.38   34.30
 -11   2 -12  281.17   37.30
 -11  -2  12  298.37   50.79
 -11   2  12  226.48   44.30
  11   2 -12  253.47   48.80
  11  -3 -12  681.43   70.89
 -11  -3  12  752.42   74.59
 -11   3 -12  691.23   65.59
  11   3  12  699.73   57.19
  11   3 -12  637.34   70.99
 -11   3  12  589.74   70.19
 -11   4 -12  298.37   54.39
  11  -4 -12  327.07   50.79
  11   4 -12  252.07   58.29
 -11   4  12  274.27   54.39
 -11   5 -12   81.79   49.10
  11  -5 -12  120.19   39.10
 -11   5  12  120.69   43.70
  11   5 -12  153.88   57.49
 -11   6 -12  106.39   51.99
  11  -6 -12  121.09   41.30
 -11   6  12  129.09   46.80
  11   6 -12  149.19   68.69
  11  -7 -12  138.99   41.40
 -11   7 -12   48.20   58.69
 -11   7  12   28.60   47.30
  11   7 -12  220.08   76.09
 -11   8 -12  155.78   67.49
  11  -8 -12  150.88   48.20
 -11   8  12   43.90   51.89
  11   8 -12  -35.80   69.19
  12   0 -12  727.23   77.49
 -12   0  12  991.30   89.19
  12  -1 -12   53.39   34.80
 -12   1 -12   55.79   23.10
 -12  -1  12  117.29   48.20
 -12   1  12   54.09   39.70
  12   1 -12   55.89   37.40
  12  -2 -12  567.54   64.89
  12   2  12  518.05   54.39
 -12   2 -12  543.45   55.19
 -12  -2  12  634.64   70.89
  12   2 -12  649.34   71.69
 -12   2  12  571.94   67.49
 -12   3 -12  388.36   49.99
  12  -3 -12  307.57   50.79
  12   3  12  355.36   42.20
 -12  -3  12  419.76   57.89
 -12   3  12  280.07   54.69
  12   3 -12  409.66   64.19
  12  -4 -12   66.99   39.20
 -12   4 -12   35.50   38.10
  12   4 -12   66.09   49.10
 -12   4  12   58.69   43.20
 -12   5 -12  256.67   57.59
  12  -5 -12  211.68   53.39
 -12   5  12  416.36   71.09
  12   5 -12  265.97   64.79
  12  -6 -12   25.70   37.50
 -12   6 -12   44.80   51.29
  12   6 -12  117.39   67.09
 -12   6  12  119.69   57.69
 -12   7 -12  400.76   73.99
  12  -7 -12  426.86   60.99
 -12   7  12  473.45   87.49
  12   7 -12  333.87   83.59
 -12   8 -12  -24.50   60.89
  12  -8 -12  -16.40   46.40
 -12   8  12  -50.19   65.89
  13   0 -12   21.40   36.70
 -13   0  12   37.00   42.60
  13  -1 -12  206.18   45.70
 -13  -1  12  168.28   51.89
  13   1 -12  134.09   49.20
 -13   1  12  138.99   47.80
 -13   2 -12   64.79   29.60
  13   2  12    7.40   27.10
  13  -2 -12   93.09   42.40
 -13  -2  12  -16.50   40.70
 -13   2  12   59.09   41.70
  13   2 -12   85.69   46.80
 -13  -3  12   69.99   41.50
  13  -3 -12    1.70   34.80
 -13   3 -12  104.49   39.90
  13   3  12   52.09   28.70
  13   3 -12   38.90   49.60
 -13   3  12    0.30   41.90
 -13   4 -12  139.69   45.40
  13  -4 -12  146.09   43.50
 -13   4  12  201.58   55.09
  13  -5 -12  132.19   48.20
 -13   5 -12  155.08   49.20
 -13   5  12  123.89   57.79
  13   5 -12  106.69   61.79
 -13   6 -12  259.07   62.19
  13  -6 -12  206.18   50.09
 -13   6  12  291.17   74.09
  13   6 -12  212.28   73.69
  13  -7 -12   86.99   44.50
 -13   7 -12   17.10   55.69
  13   7 -12 -122.99   66.89
 -13   7  12  -25.90   58.19
 -13   8 -12  325.97   88.19
  13  -8 -12  323.37   74.09
 -13   8  12  380.36   73.19
 -14   0  12  121.99   46.20
  14   0 -12   23.10   40.60
  14   1  12   19.30   36.30
  14  -1 -12   18.30   38.40
 -14  -1  12   64.69   44.40
 -14   1  12   81.99   44.40
  14   1 -12   -4.60   39.50
 -14  -2  12   95.09   45.60
  14   2  12   94.19   38.00
  14  -2 -12   79.59   41.20
 -14   2  12   54.29   43.40
  14   2 -12   54.09   45.20
 -14   3 -12   -3.30   34.90
 -14  -3  12    8.80   41.30
  14   3  12  -10.90   29.60
  14  -3 -12   49.00   43.90
 -14   3  12  124.69   50.19
  14   3 -12   20.30   51.69
  14  -4 -12   29.20   38.00
 -14   4 -12    2.80   35.90
 -14   4  12   17.10   42.50
  14   4 -12   51.89   50.79
  14  -5 -12  172.98   51.19
 -14   5 -12    4.70   50.29
  14   5 -12   53.49   58.39
 -14   5  12  191.48   54.79
  14  -6 -12  159.08   47.10
 -14   6 -12    6.10   46.10
 -14   6  12   64.49   55.79
  14   6 -12   55.39   68.89
 -14   7 -12  101.39   58.99
  14  -7 -12   88.99   46.00
 -14   7  12  109.19   53.79
  14   7 -12  148.69   78.99
 -15   0  12   58.59   45.70
  15   0 -12  -55.39   41.10
  15   1  12   70.99   43.30
  15  -1 -12  152.88   50.89
 -15  -1  12  116.69   47.60
 -15   1  12  148.99   49.10
  15   1 -12   58.69   46.10
 -15  -2  12   13.50   39.60
  15  -2 -12   -1.80   44.20
  15   2  12    4.00   37.20
 -15   2  12   -0.30   41.30
  15   2 -12   58.49   51.99
  15   3  12  227.38   43.90
 -15  -3  12  154.88   50.09
  15  -3 -12  165.58   49.70
  15   3 -12  158.38   53.09
 -15   3  12  184.78   53.89
  15  -4 -12  238.58   58.99
  15   4 -12  290.07   68.49
 -15   4  12  154.58   52.99
 -15   5 -12   77.09   49.99
  15  -5 -12  261.77   59.89
 -15   5  12  189.38   51.99
  15   5 -12   66.69   58.09
 -15   6 -12  163.18   65.69
  15  -6 -12  243.38   54.49
 -15   6  12  200.18   55.69
  15   6 -12  222.48   75.99
  15  -7 -12   70.09   64.99
 -15   7 -12    9.30   56.39
 -15   7  12   75.49   65.29
 -16   0  12  152.68   50.59
  16   0 -12  253.17   54.79
 -16  -1  12   75.09   44.70
  16   1  12  114.39   44.10
  16  -1 -12    6.50   44.20
 -16   1  12  -25.70   44.20
  16   1 -12  -63.09   42.00
  16   2  12   56.09   41.60
  16  -2 -12   62.89   43.60
 -16   2  12   53.39   45.90
  16   2 -12   54.99   55.69
  16  -3 -12   12.50   43.60
  16   3 -12  146.59   62.39
 -16   3  12   84.59   48.80
  16  -4 -12   81.99   50.49
 -16   4  12   54.09   48.20
  16   4 -12   70.19   58.09
  16  -5 -12  126.59   59.29
 -16   5  12   99.79   48.80
  16   5 -12   -1.70   59.09
 -16   6 -12   17.30   62.99
  16  -6 -12   53.69   47.30
 -16   6  12   62.59   53.89
  16   6 -12  -92.59   61.89
 -17   0  12   35.80   50.49
  17   0  12    2.30   49.00
  17   0 -12  -23.10   52.99
  17   1  12  718.83   81.89
  17  -1 -12  776.02   94.09
  17   1 -12  800.22   95.59
 -17   1  12  565.84   84.59
  17  -2 -12   49.20   47.20
  17   2  12  116.49   46.80
 -17   2  12  104.89   56.99
  17   2 -12   72.49   62.19
  17  -3 -12  474.35   70.79
  17   3 -12  382.26   70.99
 -17   3  12  463.35   74.39
  17  -4 -12  161.78   57.39
 -17   4  12   62.09   49.50
  17   4 -12  155.28   60.59
  17  -5 -12  273.27   72.39
  17   5 -12  257.97   76.49
 -17   5  12  156.48   71.19
  18   0 -12  600.94   83.49
  18   0  12  730.53   88.99
  18  -1 -12  -58.19   48.50
  18   1  12   98.49   51.79
  18   1 -12  -47.10   60.39
  18   2  12  442.66   67.69
  18  -2 -12  535.05   76.59
 -18   2  12  591.84   83.49
  18   2 -12  325.57   85.79
  18  -3 -12   70.09   51.79
  18   3 -12   17.90   54.99
 -18   3  12   62.99   51.29
  18  -4 -12  393.06   82.49
  18   4 -12  242.88   77.39
 -18   4  12  245.48   68.19
  19   0  12   41.10   55.49
  19   0 -12 -123.79   48.00
  19   1  12  110.19   56.79
  19  -1 -12   30.40   57.99
  19   1 -12  130.09   61.09
  19  -1  12  106.09   66.89
  19   2  12   -5.90   66.89
  19  -2 -12   -7.10   56.69
  19   2 -12  -73.19   64.49
  19  -3 -12  113.09   56.99
  19   3 -12  163.88   63.99
 -19   3  12   41.60   57.19
  20   0  12  152.48   64.99
  20   0 -12  -47.90   65.49
  20  -1 -12  -18.50   55.29
  20   1  12  -27.40   56.09
  20   1 -12  -42.70   71.69
  20  -1  12   57.89   64.19
  20  -2 -12  154.68   76.99
  20  -2  12  -11.00   66.29
  20   2 -12   45.80   60.99
   0   0 -13   25.00   29.00
   0   0  13    3.60   33.40
   0  -1 -13   16.60   23.40
   0   1  13  -22.30   25.10
   0  -1  13  -19.00   31.00
   0   1 -13  -13.30   29.00
   0   2  13   -7.50   23.40
   0  -2 -13  -11.90   17.10
   0   2 -13    7.50   33.30
   0   3  13   -6.30   27.80
   0   3 -13   -5.00   39.60
   0  -3 -13   -7.30   14.30
   0   4  13  -26.20   28.00
   0  -4 -13   -9.40   13.60
   0   4 -13   28.60   41.90
   0   5 -13    6.50   42.50
   0   5  13   23.20   33.60
   0  -5 -13   -1.70   14.20
   0  -6 -13   10.80   16.60
   0   6 -13   26.40   40.60
   0   6  13  -17.10   30.00
   0   7 -13  -13.50   41.20
   0   7  13   55.59   44.40
   0   8  13    8.00   49.70
   0   8 -13   69.99   63.09
   0   9 -13   92.29   66.19
   0   9  13   89.69   55.89
   0  10 -13   43.10   80.09
   0  10  13  -25.00   79.09
  -1   0  13   10.00   31.20
   1   0 -13   -7.40   29.10
  -1   0 -13   23.50   27.30
   1   0  13  -13.30   28.20
   1   1  13 1836.22  123.59
  -1  -1  13 1891.81  129.19
  -1   1 -13 1784.12  125.29
   1  -1 -13 1877.11  121.19
  -1   1  13 1921.01  125.49
   1  -1  13 1968.40  125.59
  -1  -1 -13 1846.22  121.89
   1   1 -13 1898.41  128.69
   1   2  13  202.98   31.40
   1  -2 -13  199.28   25.30
  -1   2 -13  222.58   39.70
  -1  -2  13  164.38   36.40
  -1   2  13  143.49   31.20
   1   2 -13  183.78   41.70
  -1  -2 -13  172.08   25.30
   1   3  13  829.92   66.79
   1  -3 -13  837.62   59.99
  -1   3 -13  731.33   75.49
   1   3 -13  925.71   79.19
  -1  -3 -13  846.92   56.79
  -1   3  13  922.81   71.49
   1  -4 -13   32.50   17.30
  -1   4 -13    2.80   37.00
   1   4  13   53.79   28.20
  -1  -4 -13   14.70   10.90
   1   4 -13   62.79   40.80
  -1   4  13   25.20   31.80
   1  -5 -13  633.54   47.10
  -1   5 -13  547.75   65.39
   1   5  13  641.04   61.39
  -1   5  13  657.13   63.89
   1   5 -13  660.23   73.99
  -1  -5 -13  601.24   42.30
  -1  -5 -13  533.15   40.40
   1   6  13  783.62   72.89
   1  -6 -13  639.24   52.89
   1   6 -13  653.53   79.49
  -1   6  13  722.73   74.29
   1   7  13  181.38   46.80
  -1   7 -13  302.47   57.79
  -1   7  13  191.68   49.20
  -1   8 -13  184.58   75.59
   1   8  13  408.06   68.09
   1   8 -13  397.26   82.19
  -1   8  13  433.86   72.39
   1   9  13   92.79   60.89
  -1   9 -13   -3.00   77.59
  -1   9  13  145.09   68.49
   1   9 -13   19.60   79.99
  -1  10 -13  238.48   81.99
   1  10 -13  344.17  106.89
  -1  10  13  208.48   71.19
  -2   0  13 1067.69   85.89
  -2   0 -13 1119.69   78.59
   2   0 -13 1063.19   77.49
   2   0  13 1062.19   79.49
  -2  -1  13   98.49   34.70
   2   1  13  113.29   30.10
   2  -1 -13  182.18   28.10
  -2   1 -13  171.08   31.90
  -2   1  13  143.39   31.50
   2  -1  13  139.09   33.40
   2   1 -13  144.39   36.30
  -2  -1 -13  188.18   26.20
  -2  -2  13 1057.89   84.19
  -2   2 -13 1075.59   83.89
   2   2  13 1035.60   76.39
   2  -2 -13 1119.39   75.49
   2   2  13 1073.19   71.19
   2   2 -13 1180.78   90.39
  -2  -2 -13 1074.59   71.89
  -2   2  13 1124.79   82.99
   2  -3 -13   24.80   20.70
   2   3  13   39.10   26.80
  -2   3 -13  129.09   38.90
  -2  -3 -13   61.79   10.70
  -2   3  13   48.50   29.30
   2   3 -13   79.99   42.20
   2  -4 -13  564.14   47.70
   2   4  13  606.14   54.49
   2   4 -13  566.44   67.09
  -2   4  13  540.85   59.49
   2   5  13   46.30   29.80
   2  -5 -13   34.00   18.80
   2   5 -13   16.70   41.60
  -2   5  13   36.60   30.70
   2  -6 -13  382.06   38.60
   2   6  13  360.16   49.90
   2   6 -13  455.55   68.79
  -2   6  13  381.16   56.59
   2   7  13  159.58   46.90
  -2   7 -13  129.89   47.20
   2   7 -13  105.79   51.39
  -2   7  13  203.88   52.79
  -2   8 -13  101.39   56.59
   2   8  13  199.08   51.69
   2   8 -13   84.79   57.49
  -2   8  13  114.79   52.19
  -2   9 -13  169.98   81.49
   2   9  13  576.34   76.29
   2   9 -13  238.08   95.89
  -2   9  13  286.27   67.99
  -2  10 -13   59.69  107.79
   2  10  13  116.59   72.59
  -2  10  13  -43.60   88.49
   2  10 -13  -83.89   86.89
  -3   0  13   25.70   33.40
   3   0  13  -43.70   23.00
   3   0 -13  -12.70   22.20
   3   1  13  745.63   65.29
   3  -1 -13  901.31   63.99
  -3  -1  13  811.32   74.99
  -3   1  13  823.22   67.99
   3   1 -13 1012.70   73.49
  -3  -2  13   60.49   33.60
   3  -2 -13   -7.30   20.90
   3   2  13   94.89   19.40
   3   2  13   93.39   24.90
  -3   2  13   99.39   33.20
   3   2 -13   76.59   44.40
   3  -3 -13   88.39   24.80
   3   3  13  178.28   29.60
   3   3 -13  165.88   51.69
  -3   3  13  123.19   37.60
   3   4  13  313.07   39.30
   3  -4 -13  322.37   35.00
   3   4 -13  346.87   59.89
  -3   4  13  276.37   44.80
   3  -5 -13  525.25   46.40
   3   5  13  443.46   50.89
   3   5 -13  582.94   71.29
  -3   5  13  460.05   56.49
  -3   6 -13  685.23   80.19
   3   6  13  861.11   73.29
   3  -6 -13  639.04   57.99
  -3   6  13  692.03   73.59
   3   6 -13  727.93   84.29
  -3   7 -13  197.48   55.59
   3   7  13  359.76   54.89
   3  -7 -13  256.37   36.00
  -3   7  13  459.35   65.89
   3   7 -13  315.67   68.29
   3   8  13  751.32   80.79
  -3   8 -13  710.23  104.39
   3   8 -13  509.95   88.49
  -3   8  13  774.92   87.79
   3   8 -13  760.32  103.79
   3   9  13  107.49   62.79
  -3   9 -13  184.48   87.59
   3   9 -13  183.58   89.29
  -3   9  13  135.39   78.39
  -3  10 -13  578.44  129.99
   3  10  13  809.12  110.69
   3  10 -13  698.33  105.39
  -3  10  13  736.93  135.69
  -4   0  13 1352.76  111.79
   4   0  13 1760.32  106.59
   4   0 -13 1646.04  110.59
   4   1  13  190.68   30.80
   4  -1 -13  173.58   30.10
  -4  -1  13  161.38   38.80
  -4   1  13  166.08   37.20
   4   1 -13  178.58   34.50
  -4  -2  13 2532.15  173.98
   4   2  13 2588.74  163.38
   4  -2 -13 2633.94  166.98
   4   2 -13 2764.22  174.08
  -4   2  13 2546.25  169.58
   4  -3 -13  731.23   60.09
   4   3  13  760.72   57.79
  -4   3  13  711.93   65.99
   4   3 -13  788.22   78.89
   4  -4 -13 1064.29   77.79
   4   4  13 1103.69   77.69
  -4   4  13  971.30   83.39
   4   4 -13 1055.19   94.99
  -4   5 -13 1463.05  108.99
   4  -5 -13 1447.56   99.59
   4   5  13 1390.46  100.89
  -4   5  13 1473.05  108.09
   4   5 -13 1394.26  115.19
   4   6  13  260.27   44.50
   4  -6 -13  228.48   34.60
  -4   6 -13  283.47   51.99
   4   6 -13  216.08   60.59
  -4   6  13  262.87   48.00
   4   7  13 1404.86  106.09
  -4   7 -13 1268.77  113.59
   4  -7 -13 1380.36   97.49
  -4   7  13 1341.87  117.49
   4   7 -13 1377.16  124.69
  -4   8 -13  158.38   72.59
   4   8  13  163.48   51.29
   4   8 -13  107.99   63.69
  -4   8  13  130.39   63.59
   4   9  13 1136.39  109.99
  -4   9 -13  987.90  121.69
   4   9 -13 1157.78  142.69
  -4   9  13 1053.59  137.19
  -4  10 -13  -31.50   68.69
   4  10 -13  -11.40   67.29
  -4  10  13    5.30   65.09
  -5   0  13  -16.70   30.10
   5   0 -13  -39.70   24.60
   5   1  13 2168.38  149.29
   5  -1 -13 2570.74  155.68
  -5  -1  13 2222.48  160.78
  -5   1  13 2468.55  157.98
   5   1 -13 2499.05  156.38
   5   2  13  478.85   43.70
   5  -2 -13  595.44   51.69
  -5  -2  13  516.85   60.89
   5   2 -13  509.15   56.29
  -5   2  13  454.25   54.59
   5   3  13 1475.55   94.99
   5   3  13 1424.66   88.69
   5  -3 -13 1541.35  100.39
   5   3  13 1342.47   87.29
   5   3 -13 1416.86  115.29
  -5   3  13 1476.05  103.79
   5  -4 -13  542.65   52.79
   5   4  13  623.94   50.89
   5   4 -13  607.04   76.09
  -5   4  13  543.45   59.49
  -5   5 -13  509.75   60.69
   5   5  13  525.25   52.59
   5  -5 -13  585.54   53.09
   5   5 -13  396.46   69.49
  -5   5  13  541.45   61.99
   5  -6 -13  557.94   57.69
  -5   6 -13  664.13   78.59
   5   6  13  752.92   66.49
   5   6 -13  589.74   82.69
  -5   6  13  683.23   73.49
   5   7  13  290.37   48.90
   5  -7 -13  335.67   43.00
  -5   7 -13  316.07   59.69
  -5   7  13  411.76   67.99
   5   7 -13  311.47   68.99
   5   8  13  461.65   61.39
  -5   8 -13  287.07   79.59
   5   8 -13  301.57   76.49
  -5   8  13  397.56   80.19
   5   9  13    3.80   50.49
  -5   9 -13   52.69   78.79
  -5   9  13    2.10   75.99
   5   9 -13   70.19   66.59
   5   9 -13   16.00   77.29
  -5  10 -13  237.98  112.69
   5  10 -13   61.49   96.49
  -5  10  13  308.97  105.19
   6   0 -13 7119.29  436.76
  -6  -1  13  125.49   37.70
   6  -1 -13   64.29   28.10
   6   1  13   94.79   19.20
   6   1 -13   85.09   32.90
  -6   1  13   56.89   34.30
   6   2  13 5060.69  300.97
  -6  -2  13 4880.61  311.47
   6  -2 -13 5129.59  307.47
  -6   2  13 4834.72  308.47
   6   2 -13 4720.73  308.77
   6   3  13  126.59   16.10
   6   3  13  174.08   19.30
   6   3  13  175.78   25.00
   6  -3 -13  149.19   32.20
  -6  -3  13   83.79   38.30
   6   3 -13  133.19   45.30
  -6   3  13  140.49   35.50
   6  -4 -13 1569.94  115.49
   6   4  13 1749.32  111.09
  -6   4 -13 1605.54  120.59
   6   4 -13 1823.52  136.49
  -6   4  13 1695.23  120.59
   6  -5 -13  425.96   47.30
   6   5  13  453.05   45.60
  -6   5 -13  300.27   50.49
   6   5 -13  443.66   66.99
  -6   5  13  327.17   52.39
   6  -6 -13  361.46   46.50
   6   6  13  449.95   57.29
  -6   6 -13  299.77   61.19
   6   6 -13  364.36   69.19
  -6   6  13  402.06   61.99
   6   7  13  400.26   52.29
   6  -7 -13  435.26   49.50
  -6   7 -13  355.26   70.29
   6   7 -13  337.97   69.79
  -6   7  13  392.76   72.49
   6   8  13   64.49   51.19
  -6   8 -13  -42.30   55.79
  -6   8  13   37.80   63.49
   6   8 -13   60.39   63.09
  -6   9 -13  179.98   86.59
   6   9 -13  221.58   76.39
   6   9 -13  193.08   70.09
  -6   9  13  256.27   98.09
  -7   0  13  -18.20   30.30
   7   0 -13  -20.50   27.00
  -7  -1  13 2604.14  165.18
   7  -1 -13 2192.28  156.28
  -7   1  13 2499.05  158.58
   7   1 -13 2296.37  157.68
  -7  -1 -13 2370.96  146.19
   7  -2 -13   73.99   28.60
   7   2  13   48.00   17.10
  -7  -2  13   49.50   39.60
   7   2 -13  102.09   37.70
  -7   2  13   57.39   31.20
  -7  -2 -13   64.69   13.70
   7  -3 -13 1894.91  131.39
   7   3  13 1912.91  121.69
  -7   3 -13 1872.61  131.09
   7   3  13 1872.91  120.19
  -7  -3  13 2087.79  138.69
  -7   3  13 2018.90  134.19
   7   3 -13 1851.61  135.79
   7  -4 -13  123.09   31.60
  -7   4 -13  165.28   41.00
   7   4  13  159.68   28.20
  -7   4  13  184.88   43.60
   7   4 -13  198.38   52.49
  -7   5 -13  428.96   64.59
   7   5  13  595.34   52.29
   7  -5 -13  506.15   56.19
  -7   5  13  581.74   67.09
   7   5 -13  620.74   80.89
   7   6  13  293.47   49.60
   7  -6 -13  391.66   48.30
  -7   6 -13  292.17   56.39
   7   6 -13  372.46   70.79
  -7   6  13  284.47   58.29
   7  -7 -13  116.19   35.80
  -7   7 -13  133.09   49.60
   7   7  13  165.88   44.50
   7   7 -13   54.49   60.79
  -7   7  13  164.08   51.29
   7  -8 -13  297.67   46.00
  -7   8 -13  226.58   80.49
   7   8 -13  240.58   71.99
  -7   8  13  257.27   65.79
  -7   9 -13   79.89   81.49
  -7   9  13  170.98   92.49
   7   9 -13   20.50   69.59
   7   9 -13   31.40   85.29
   8   0 -13 1398.46   99.09
  -8   0  13 1293.97  100.89
  -8  -1  13  105.49   43.60
  -8   1 -13   74.79   22.80
   8  -1 -13   80.99   34.30
  -8  -1 -13   84.39   11.70
   8   1 -13   69.89   33.50
  -8   1  13  110.19   37.50
  -8   2 -13  113.19   28.20
  -8  -2  13  119.89   42.70
   8  -2 -13  138.59   35.90
   8   2 -13  126.89   37.30
  -8   2  13   93.09   33.40
   8   3  13  326.17   30.90
  -8   3 -13  263.77   42.60
   8   3  13  331.57   30.70
   8  -3 -13  357.96   45.60
  -8  -3  13  393.56   55.39
  -8   3  13  357.76   51.29
   8   3 -13  288.17   51.59
   8  -4 -13  442.16   50.59
  -8   4 -13  384.86   53.39
   8   4  13  423.36   40.70
   8   4  13  465.55   36.50
  -8   4  13  386.36   54.69
   8   4 -13  509.05   68.59
  -8   5 -13  548.15   68.59
   8   5  13  453.85   47.30
   8  -5 -13  432.86   51.99
  -8   5  13  470.15   65.89
   8   5 -13  382.96   74.89
  -8   6 -13   85.39   43.80
   8   6  13   79.59   34.80
   8  -6 -13  172.68   38.00
   8   6 -13  106.79   65.69
  -8   6  13   89.19   43.90
  -8   7 -13  365.86   75.29
   8  -7 -13  405.86   53.09
   8   7 -13  349.47   76.29
  -8   7  13  362.26   64.19
  -8   8 -13   42.20   60.49
   8  -8 -13  140.09   50.29
  -8   8  13   68.69   55.89
   8   8 -13  -70.19   60.39
  -8   9 -13  381.06   98.19
   8   9 -13  563.34  112.29
  -8   9  13  381.06  128.39
  -9   0  13  -30.30   34.30
   9   0 -13  -18.90   28.60
  -9   0 -13    3.50   14.70
   9  -1 -13   43.90   34.40
  -9   1 -13   36.80   20.70
  -9  -1  13   67.29   41.70
  -9   1  13   16.00   32.50
   9   1 -13  -25.90   29.80
  -9   2 -13  122.39   29.80
  -9  -2  13  116.69   41.60
   9  -2 -13  125.29   35.90
   9   2 -13  100.49   40.70
  -9   2  13  149.19   36.30
   9   3  13  344.67   33.30
  -9   3 -13  385.96   46.30
   9  -3 -13  280.67   44.30
  -9  -3  13  393.66   55.19
  -9   3  13  346.17   53.39
   9   3 -13  277.07   48.20
  -9   4 -13  263.37   47.00
   9   4  13  319.77   30.70
   9  -4 -13  252.77   45.30
   9   4 -13  263.27   52.39
  -9   4  13  315.37   50.19
  -9   5 -13  449.16   61.49
   9  -5 -13  444.76   57.49
   9   5 -13  409.06   77.69
  -9   5  13  479.35   60.89
  -9   6 -13  248.78   56.39
   9  -6 -13  161.68   42.50
  -9   6  13  193.08   56.49
   9   6 -13  137.29   66.99
   9  -7 -13  141.19   39.40
  -9   7 -13   -9.70   45.20
   9   7 -13   47.30   62.99
  -9   7  13   49.90   58.19
  -9   8 -13  337.27   68.99
   9  -8 -13  347.17   52.39
   9   8 -13  178.28   73.69
  -9   8  13  395.66   87.39
  -9   9 -13  122.89  101.59
   9   9 -13  -34.30   70.29
  -9   9  13   85.59   63.99
 -10   0 -13   15.20   14.50
  10   0 -13   11.40   30.10
 -10   0  13  -48.40   35.90
  10  -1 -13   40.20   32.30
 -10   1 -13   73.89   23.70
 -10  -1  13   72.59   43.80
 -10   1  13   71.09   34.50
  10   1 -13   95.99   38.70
 -10  -2  13   31.40   40.60
  10  -2 -13   25.90   35.20
 -10   2 -13   20.20   26.10
  10   2 -13   30.20   37.80
 -10   2  13   21.50   33.90
 -10   3 -13   33.20   33.80
  10  -3 -13   15.30   31.30
 -10  -3  13   41.60   39.60
  10   3  13   48.40   20.50
 -10   3  13   -8.50   31.30
  10   3 -13   -0.40   34.90
 -10   4 -13   21.70   37.10
  10  -4 -13  114.89   38.00
 -10   4  13   82.09   43.00
  10   4 -13  -13.30   44.60
  10  -5 -13   79.99   35.30
 -10   5 -13   40.40   44.70
 -10   5  13   78.29   47.60
  10   5 -13   26.60   50.89
  10  -6 -13   52.19   36.70
 -10   6 -13  -13.50   48.40
  10   6 -13   -3.70   64.19
 -10   6  13  165.48   48.00
  10  -7 -13   91.59   43.30
 -10   7 -13   32.40   55.09
  10   7 -13   92.69   67.89
 -10   7  13   70.09   50.19
 -10   8 -13   15.10   63.49
  10  -8 -13   47.00   39.60
 -10   8  13   44.50   67.69
  10   8 -13   28.30   64.49
 -10   9 -13   50.39   76.99
  10   9 -13   53.39   83.59
 -10   9  13   96.39   66.29
 -11   0  13  -15.90   39.20
  11   0 -13  -24.80   31.10
 -11   0 -13   16.90   13.90
  11  -1 -13  289.17   51.49
 -11   1 -13  332.77   37.80
 -11  -1  13  445.56   62.19
 -11   1  13  297.17   52.19
  11   1 -13  392.06   52.29
  11  -2 -13  242.68   46.50
 -11   2 -13  221.98   36.20
 -11  -2  13  173.38   49.50
  11   2 -13  229.68   46.70
 -11   2  13  236.58   48.30
 -11  -3  13  261.07   52.69
  11  -3 -13  316.07   50.99
  11   3  13  268.37   34.40
 -11   3 -13  233.98   43.30
  11   3 -13  220.48   48.70
 -11   3  13  309.47   53.39
 -11   4 -13  676.43   67.69
  11  -4 -13  449.76   61.09
 -11   4  13  627.34   73.39
  11   4 -13  609.64   76.19
 -11   5 -13   75.09   44.50
  11  -5 -13  107.59   41.70
 -11   5  13  135.79   53.59
  11   5 -13   78.79   60.89
 -11   6 -13  160.98   60.09
  11  -6 -13  336.17   50.69
 -11   6  13  300.57   68.09
  11   6 -13  232.48   72.39
  11  -7 -13   24.80   44.20
 -11   7 -13   53.49   55.09
  11   7 -13   37.10   67.89
 -11   7  13   27.70   56.69
  11  -8 -13  345.47   58.09
 -11   8 -13  309.67   81.29
 -11   8  13  179.08   64.39
  11   8 -13  373.06   85.89
 -12   0  13  323.87   56.19
  12   0 -13  433.86   59.59
  12  -1 -13   -7.80   32.90
 -12  -1  13   -8.20   41.50
 -12   1 -13   -2.00   21.60
  12   1 -13  -46.10   38.10
 -12   1  13   29.70   40.60
 -12   2 -13  337.47   41.40
 -12  -2  13  406.76   61.19
  12  -2 -13  350.26   52.09
  12   2  13  334.57   41.80
 -12   2  13  290.27   48.80
  12   2 -13  259.67   51.19
  12   3  13  148.19   30.80
 -12  -3  13  179.38   47.20
  12  -3 -13  176.38   43.60
 -12   3 -13  153.48   39.70
 -12   3  13   99.29   44.60
  12   3 -13  184.18   51.99
 -12   4 -13   81.09   40.70
  12  -4 -13   54.29   37.90
 -12   4  13  236.68   46.00
  12   4 -13   10.60   51.49
  12  -5 -13  187.68   49.40
 -12   5 -13  130.09   50.89
 -12   5  13  140.29   47.10
  12   5 -13  122.69   60.49
 -12   6 -13  157.08   54.99
  12  -6 -13  189.08   51.89
 -12   6  13  131.29   50.99
  12   6 -13   25.70   64.49
  12  -7 -13  238.28   58.19
 -12   7 -13  108.99   62.89
  12   7 -13   80.49   74.59
 -12   7  13  124.79   52.99
 -12   8 -13   57.69   67.29
  12  -8 -13   45.90   44.70
 -12   8  13   36.30   92.79
 -13   0  13   32.20   41.40
  13   0 -13  -29.60   35.60
 -13  -1  13  884.51   88.09
  13  -1 -13  808.72   82.49
  13   1 -13  705.83   78.99
 -13   1  13  880.11   88.69
  13  -2 -13   95.89   41.30
 -13   2 -13   -0.50   27.90
  13   2  13  -20.20   26.20
 -13  -2  13   89.19   44.80
 -13   2  13   65.59   43.70
  13   2 -13    8.50   39.70
  13   3  13  470.25   48.40
 -13   3 -13  411.46   54.09
 -13  -3  13  402.76   62.09
  13  -3 -13  444.86   62.59
 -13   3  13  323.57   58.99
  13   3 -13  421.96   68.19
  13  -4 -13  144.89   47.60
 -13   4 -13  124.59   44.70
 -13   4  13  141.19   51.99
  13   4 -13   78.69   52.19
  13  -5 -13  421.26   64.29
 -13   5 -13  367.46   65.89
  13   5 -13  538.85   80.19
 -13   5  13  605.44   77.79
  13  -6 -13   46.00   47.40
 -13   6 -13  115.09   51.39
  13   6 -13   44.40   67.29
 -13   6  13   -2.80   55.49
  13  -7 -13  207.78   58.69
 -13   7 -13  255.97   68.09
 -13   7  13  213.08   79.29
  13   7 -13  143.59   82.99
  14   0 -13  491.05   66.29
 -14   0  13  601.84   73.59
 -14  -1  13   10.10   41.90
  14  -1 -13   10.20   43.40
 -14   1  13  -59.09   42.50
  14   1 -13  -14.60   45.10
 -14  -2  13  584.04   71.09
  14  -2 -13  585.14   71.49
  14   2  13  503.65   57.99
  14   2 -13  384.36   65.19
 -14   2  13  482.35   67.89
  14  -3 -13   23.20   39.40
 -14  -3  13   49.20   44.00
  14   3  13   16.30   29.60
 -14   3 -13   14.40   37.20
 -14   3  13   25.00   46.80
  14   3 -13   46.80   53.09
 -14   4 -13  674.13   83.19
  14  -4 -13  750.02   82.09
 -14   4  13  940.11   97.59
  14   4 -13  783.52   88.09
 -14   5 -13   -1.50   43.70
  14  -5 -13  -21.90   39.40
  14   5 -13  -17.50   49.99
 -14   5  13  133.19   57.19
  14  -6 -13  493.65   71.79
 -14   6 -13  453.75   79.49
  14   6 -13  410.96   88.79
 -14   6  13  508.65   94.99
 -14   7 -13   42.50   63.69
  14  -7 -13  102.89   56.49
 -14   7  13   37.60   65.89
  14   7 -13   32.30   77.89
  15   0 -13   -7.10   42.80
 -15   0  13   25.90   46.10
  15  -1 -13  188.88   52.19
  15   1  13  144.49   46.80
 -15  -1  13  236.78   55.69
  15   1 -13  213.38   59.19
 -15   1  13  122.29   53.79
  15   2  13   47.10   39.10
 -15  -2  13  -64.59   40.20
  15  -2 -13   25.20   41.80
  15   2 -13  -82.39   41.10
 -15   2  13    7.80   41.50
 -15  -3  13  175.08   51.39
  15  -3 -13  203.18   52.69
  15   3 -13  212.58   58.79
 -15   3  13  239.98   60.19
  15  -4 -13   91.29   46.50
 -15   4  13  162.78   60.19
  15   4 -13  124.89   57.79
  15  -5 -13  246.98   55.49
 -15   5 -13  227.58   61.09
  15   5 -13  238.18   73.79
 -15   5  13  240.08   66.79
  15  -6 -13  354.16   67.39
 -15   6 -13  111.09   62.79
  15   6 -13  148.79   75.19
 -15   6  13  164.98   60.69
  16   0 -13  507.35   74.89
 -16   0  13  360.56   69.69
  16   1  13  134.89   48.20
 -16  -1  13  176.78   51.39
  16  -1 -13   92.89   49.60
  16   1 -13   25.20   55.49
 -16   1  13   53.49   48.30
 -16  -2  13  159.88   51.69
  16  -2 -13  289.37   62.89
  16   2  13  162.18   46.00
 -16   2  13  297.37   64.69
  16   2 -13  188.68   72.99
  16  -3 -13  283.97   66.29
  16   3 -13  252.67   70.19
 -16   3  13  229.18   62.79
  16  -4 -13  168.78   51.39
  16   4 -13  126.49   65.09
 -16   4  13  210.18   61.69
  16  -5 -13  456.85   70.29
  16   5 -13  574.74   92.29
 -16   5  13  323.87   71.59
  16  -6 -13   37.10   54.29
  16   6 -13   50.69   73.09
 -16   6  13   32.70   47.30
  17   0  13  -14.10   48.40
 -17   0  13   61.09   51.99
  17   0 -13  -67.59   45.90
  17  -1 -13   54.09   52.99
  17   1  13  250.27   54.59
  17   1 -13  132.49   65.69
 -17   1  13  187.68   60.49
  17   2  13  130.19   46.20
  17  -2 -13  209.58   54.69
  17   2 -13   79.09   62.19
 -17   2  13   92.59   54.09
  17  -3 -13  196.28   63.49
 -17   3  13  141.29   58.29
  17   3 -13  113.09   58.39
  17  -4 -13  137.49   54.89
 -17   4  13  215.08   60.09
  17   4 -13  102.29   59.79
  17  -5 -13   27.10   49.10
  17   5 -13   77.79   66.39
 -17   5  13   48.90   51.29
  18   0  13  196.18   62.19
  18   0 -13  163.38   60.39
  18  -1 -13 -100.09   55.79
  18   1  13   29.10   47.80
  18   1 -13  -11.20   61.89
 -18   1  13   39.90   55.29
  18  -2 -13  279.17   64.19
  18   2  13  354.86   61.99
 -18   2  13  359.16   73.69
  18   2 -13  377.16   81.99
  18  -3 -13  181.68   56.19
 -18   3  13   28.90   48.90
  18   3 -13   63.79   57.29
  18  -4 -13  310.57   66.29
 -18   4  13  125.69   62.69
  18   4 -13  222.38   78.89
  19   0 -13  -59.79   52.79
  19   0  13   21.70   51.69
  19  -1 -13   95.79   59.79
  19   1  13  270.87   63.19
  19  -1  13  207.58   70.09
  19   1 -13  111.29   61.89
  19  -2 -13  -23.00   51.29
  19   2 -13   -4.60   63.89
  19   3 -13  135.39   65.79
 -19   3  13  200.18   63.39
  20   0 -13  -97.49   66.89
  20   0  13  149.39   63.09
  20   1  13   74.69   58.69
  20  -1 -13  -50.69   55.39
  20  -1  13  -93.99   57.39
  20   1 -13  -79.39   68.89
   0   0 -14 2815.42  182.88
   0   0  14 2871.11  183.78
   0  -1  14  264.07   42.50
   0   1  14  228.38   37.50
   0   1 -14  202.98   39.10
   0  -1 -14  200.38   33.20
   0  -2 -14 3465.55  211.78
   0   2  14 3506.95  216.48
   0   2 -14 3296.67  220.28
   0   3  14  216.28   37.10
   0   3 -14  141.39   43.60
   0  -3 -14  186.48   22.70
   0   4  14 1656.33  116.69
   0  -4 -14 1696.63  107.49
   0   4 -14 1774.32  126.69
   0  -5 -14   73.99   17.60
   0   5  14   55.19   33.30
   0   5 -14   92.29   41.90
   0   6  14  553.74   62.19
   0  -6 -14  471.15   45.70
   0   6 -14  552.54   69.09
   0   7  14   16.10   44.30
   0   8  14   62.99   55.29
   0   8 -14  112.69   68.09
   0   9 -14  118.89   69.49
   0   9  14   87.39   65.79
   0  10  14   25.30   82.39
   0  10 -14  -16.50   75.39
  -1   0  14  -24.80   30.20
   1   0 -14   22.30   30.30
  -1   0 -14  -41.00   28.10
   1   0  14   44.20   30.00
  -1   1 -14 2435.66  159.48
   1  -1 -14 2363.26  153.48
   1   1  14 2552.14  156.88
  -1  -1  14 2255.67  158.88
  -1   1  14 2524.95  157.98
   1  -1  14 2527.35  157.98
  -1  -1 -14 2277.07  153.88
   1   1 -14 2394.26  160.18
  -1   2 -14   51.29   34.60
   1  -2 -14   15.50   19.40
  -1  -2  14    0.70   31.50
   1   2  14   -3.80   24.70
  -1   2  14  -30.10   27.90
   1   2 -14   18.80   36.10
  -1  -2 -14    8.70   20.80
   1   3  14 1373.46  101.09
   1  -3 -14 1507.85   95.79
  -1   3 -14 1481.45  109.79
  -1   3  14 1444.86  104.49
  -1  -3 -14 1480.05   93.39
   1   3 -14 1426.76  111.39
   1  -4 -14   32.00   18.40
  -1   4 -14   22.30   43.50
   1   4  14   52.69   28.50
  -1  -4 -14   26.30   12.20
  -1   4  14   70.29   33.40
   1   4 -14   47.30   41.80
  -1   5 -14  905.91   87.59
   1   5  14  981.60   75.89
   1  -5 -14  902.31   63.49
  -1  -5 -14  842.72   57.19
  -1   5  14  859.41   77.39
   1   5 -14  902.61   84.49
   1   6  14  103.29   37.80
   1  -6 -14   75.29   20.90
   1   6 -14   89.79   46.10
  -1   6  14  181.68   44.00
   1   7  14  110.89   44.90
  -1   7 -14  117.49   56.39
   1   7 -14  176.48   56.89
  -1   7  14   85.19   43.60
  -1   8 -14  127.29   58.39
   1   8  14  266.87   58.89
   1   8 -14   85.89   58.29
  -1   8  14  200.98   62.69
  -1   9 -14  124.89   86.29
   1   9  14   71.59   62.79
   1   9 -14  -40.90   79.59
  -1   9  14  -18.80   54.59
  -1  10 -14  135.79   78.79
   1  10  14  133.39   99.49
  -1  10  14  278.27  102.19
   1  10 -14  100.49   90.89
  -2   0 -14   58.89   28.60
   2   0  14   13.80   28.00
  -2   0  14   -3.20   31.10
   2   0 -14   52.79   28.10
   2   1  14   60.99   28.30
   2  -1 -14   79.39   24.40
  -2   1 -14   63.89   33.40
  -2  -1  14   22.00   32.50
  -2   1  14   65.19   28.70
   2   1 -14   83.79   39.00
   2  -1  14   67.49   30.20
  -2  -1 -14   57.49   24.20
  -2  -2  14   35.90   34.30
   2   2  14   54.29   25.00
  -2   2 -14   40.10   33.30
   2  -2 -14   20.10   21.40
  -2   2  14   72.29   29.90
  -2  -2 -14   12.90   18.70
   2   2 -14   33.90   38.90
  -2   3 -14  205.88   46.30
   2   3  14  179.18   32.20
   2  -3 -14  170.18   25.90
  -2  -3 -14  162.98   18.10
   2   3 -14  163.48   46.80
  -2   3  14  189.38   39.10
   2  -4 -14  249.78   29.60
   2   4  14  268.77   39.30
   2   4 -14  148.49   52.99
  -2   4  14  244.58   43.70
   2   5  14  534.85   55.59
   2  -5 -14  510.35   46.10
  -2   5  14  539.35   58.69
   2   5 -14  533.95   70.79
   2   6  14  136.49   37.50
   2  -6 -14   57.09   23.20
  -2   6  14   71.89   40.50
   2   6 -14    5.60   45.00
  -2   7 -14  924.61  102.59
   2   7  14  916.41   86.99
  -2   7  14 1006.10   95.79
   2   7 -14  943.41  101.69
   2   8  14   93.09   49.80
  -2   8 -14  162.58   59.69
  -2   8  14  166.98   60.09
   2   8 -14   99.99   58.29
  -2   9 -14  927.51  130.49
   2   9  14  866.51  122.49
  -2   9  14 1416.66  135.29
   2   9 -14 1088.09  138.59
   2  10  14  -35.50   68.59
  -2  10 -14   33.40  106.19
   2  10 -14   69.69   85.19
  -2  10  14   14.10   64.29
  -3   0 -14   -8.70   24.60
   3   0 -14    4.00   23.60
   3   0  14    5.90   25.40
  -3   0  14   38.20   32.50
   3  -1 -14  479.25   45.40
   3   1  14  500.95   47.80
  -3   1 -14  479.35   48.20
  -3  -1  14  427.26   55.29
  -3   1  14  395.86   47.10
   3   1 -14  432.56   50.09
  -3  -2  14   26.00   34.60
   3   2  14   42.30   24.30
   3  -2 -14   16.10   23.00
  -3   2  14   17.20   28.00
   3   2 -14   37.40   41.20
   3  -3 -14  203.68   31.40
   3   3  14  295.47   35.50
   3   3 -14  192.28   49.30
  -3   3  14  243.38   40.00
   3   4  14  490.05   46.50
   3  -4 -14  339.47   39.60
  -3   4  14  497.45   55.29
   3   4 -14  373.96   60.69
   3   5  14  146.29   34.40
   3  -5 -14  117.19   25.60
   3   5 -14    8.60   42.50
  -3   5  14   64.69   34.80
   3   6  14  651.33   63.89
   3  -6 -14  571.34   53.49
  -3   6 -14  643.74   77.99
   3   6 -14  527.85   73.59
  -3   6  14  632.34   69.59
   3  -7 -14   40.30   30.90
   3   7  14   70.59   38.60
  -3   7 -14  -44.50   50.39
   3   7 -14   -1.10   55.89
  -3   7  14   48.00   49.90
   3   8  14  628.54   89.09
  -3   8 -14  647.24   98.09
   3   8 -14  541.95   87.99
  -3   8  14  925.11   97.09
  -3   9 -14  120.49   85.69
  -3   9  14   48.90   96.99
   3   9 -14   16.10   82.89
   3  10  14  993.60  109.99
  -3  10 -14  801.62  124.29
   3  10 -14  708.93  114.49
   4   0 -14  819.62   70.19
   4   0  14  851.71   64.99
  -4   0  14  870.91   73.29
  -4  -1  14  120.39   38.00
   4  -1 -14  110.49   30.30
   4   1  14   96.79   29.30
   4   1 -14  104.09   35.30
  -4   1  14   67.39   34.00
  -4  -2  14  341.17   48.70
   4   2  14  278.57   33.90
   4  -2 -14  268.07   36.30
   4   2 -14  199.88   45.90
  -4   2  14  297.47   42.90
   4  -3 -14   30.30   24.20
   4   3  14   41.50   23.50
   4   3 -14  -37.60   41.00
  -4   3  14   12.10   33.40
   4   4  14  118.69   29.20
   4  -4 -14  142.99   27.70
  -4   4  14   60.49   32.10
   4   4 -14   98.09   48.50
   4   5  14   20.50   29.10
   4  -5 -14   60.09   24.70
  -4   5  14   52.19   32.60
   4   5 -14   14.80   43.30
   4   6  14  159.48   40.60
  -4   6 -14  151.58   45.30
   4  -6 -14  162.98   31.10
  -4   6  14  174.78   44.90
   4   6 -14  139.19   57.29
  -4   7 -14  137.89   48.40
   4   7 -14   79.29   60.59
  -4   7  14  129.29   53.69
   4   8  14   79.79   44.50
  -4   8 -14   75.79   69.19
   4   8 -14   52.69   60.89
  -4   8  14   71.39   62.79
  -4   9 -14  186.28   72.39
   4   9  14  179.78   62.99
   4   9 -14  122.19   86.89
  -4   9  14  129.99   66.79
  -4  10 -14  117.09   96.99
   4  10  14  -30.30   75.99
   4  10 -14    6.70   71.09
  -5   0  14  -16.50   31.90
   5   0 -14    7.80   26.40
   5  -1 -14 2862.01  186.98
  -5  -1  14 3068.99  195.18
   5   1  14 2839.42  183.38
  -5   1  14 3079.09  190.08
   5   1 -14 2852.91  188.98
   5   2  14  774.62   60.89
  -5  -2  14  668.73   71.49
   5  -2 -14  914.31   67.69
   5   2 -14  831.22   73.69
  -5   2  14  867.11   72.39
   5   3  14 1312.97   83.49
  -5  -3  14 1374.76  101.59
   5   3  14 1332.87   89.99
   5  -3 -14 1420.16   95.29
   5   3 -14 1392.26  107.59
  -5   3  14 1166.48   97.19
   5  -4 -14  837.22   63.79
   5   4  14  644.44   58.29
  -5   4  14  694.33   66.89
   5   4 -14  783.32   81.59
   5  -5 -14  266.57   37.30
  -5   5 -14  290.47   51.29
   5   5  14  319.47   40.40
  -5   5  14  260.57   45.90
   5   5 -14  192.78   55.49
   5  -6 -14  767.42   67.69
   5   6  14  794.72   70.29
  -5   6 -14  907.91   89.99
  -5   6  14  673.83   77.89
   5   6 -14  793.12   93.89
   5   7  14  192.68   42.80
  -5   7 -14  117.09   49.99
   5  -7 -14  145.49   34.10
  -5   7  14  202.48   53.69
   5   7 -14  134.49   58.69
  -5   8 -14  553.84   96.09
   5   8  14  530.15   68.09
   5   8 -14  416.36   79.69
  -5   8  14  639.64   95.79
   5   9  14  -39.20   47.50
  -5   9 -14   33.50   84.09
   5   9 -14  -88.39   63.19
  -5   9  14   24.10   59.79
   5   9 -14  -60.49   80.29
  -6   0  14  111.49   36.80
   6   0 -14   91.19   31.70
  -6  -1  14  882.31   81.39
   6  -1 -14  802.02   66.79
   6   1  14  810.92   58.39
   6   1 -14  747.73   69.39
  -6   1  14  822.02   69.29
   6   2  14  150.18   27.30
  -6  -2  14  193.08   46.00
   6  -2 -14  172.18   32.80
  -6   2  14  204.08   37.40
   6   2 -14  171.78   39.10
   6  -3 -14  122.09   29.60
   6   3  14  159.68   22.50
   6   3  14  106.19   15.30
   6   3  14  147.49   25.00
  -6  -3  14  121.09   42.50
   6   3 -14  123.59   43.20
  -6   3  14  118.89   34.70
   6  -4 -14   43.00   26.50
   6   4  14    8.50   22.80
  -6   4 -14   26.30   35.70
  -6   4  14   61.69   33.10
   6   4 -14   46.10   45.70
  -6   5 -14  223.08   48.30
   6   5  14  161.58   33.30
   6  -5 -14  238.18   37.10
   6   5 -14  133.39   53.79
  -6   5  14  187.98   44.00
   6   6  14   53.79   36.40
  -6   6 -14   53.99   42.00
   6  -6 -14   58.39   30.80
  -6   6  14   54.99   40.20
   6   6 -14  -26.60   50.19
   6   7  14  146.99   39.20
  -6   7 -14  106.29   58.09
   6  -7 -14  115.39   35.90
   6   7 -14    4.30   60.19
  -6   7  14  133.19   56.29
   6   8  14   57.59   48.00
  -6   8 -14    3.50   60.49
  -6   8  14   63.29   68.39
   6   8 -14   -5.60   58.69
  -6   9 -14  103.29   78.19
   6   9 -14  178.08   69.79
   6   9 -14    5.10   65.09
  -6   9  14  284.37   71.59
  -7   0  14    7.90   33.40
   7   0 -14   -8.00   27.50
   7  -1 -14 2674.53  171.28
  -7  -1  14 2635.14  178.18
   7   1 -14 2646.74  172.78
  -7   1  14 2529.35  173.68
  -7  -1 -14 2598.04  161.98
   7   2  14  -32.40   16.20
  -7  -2  14   42.50   38.70
   7  -2 -14   36.90   30.80
   7   2 -14   18.40   32.10
  -7  -2 -14   13.60   14.00
  -7   2  14   -3.30   32.90
  -7  -3  14 1888.21  132.89
   7   3  14 1842.32  116.69
   7  -3 -14 1877.21  127.09
   7   3  14 1828.52  119.09
  -7   3 -14 1887.41  127.39
   7   3 -14 1835.72  137.09
  -7   3  14 1904.21  130.89
   7   4  14  117.49   26.00
   7  -4 -14  151.78   34.10
  -7   4 -14  139.59   42.00
  -7   4  14  114.39   37.60
   7   4 -14   75.09   51.99
   7  -5 -14  657.63   61.69
  -7   5 -14  689.73   73.89
   7   5  14  559.04   55.69
  -7   5  14  475.55   63.29
   7   5 -14  624.04   84.09
  -7   6 -14  149.59   53.89
   7  -6 -14  262.67   41.50
   7   6  14  157.68   37.50
   7   6 -14  176.08   61.29
  -7   6  14  169.58   50.69
   7  -7 -14  167.58   39.70
   7   7  14  185.08   41.30
  -7   7 -14  118.19   58.49
   7   7 -14  131.69   66.59
  -7   7  14  203.28   60.49
  -7   8 -14  131.09   65.99
   7  -8 -14  159.58   42.00
  -7   8  14    1.90   67.79
   7   8 -14   90.19   67.99
  -7   9 -14   68.49   81.49
   7   9 -14  231.48   77.39
   7   9 -14  154.68   82.69
  -7   9  14  131.39   68.09
  -8   0  14 1309.47  102.19
   8   0 -14 1366.36   99.09
  -8  -1  14   97.89   40.80
   8  -1 -14   74.49   35.40
  -8  -1 -14   90.79   14.50
  -8   1  14  138.29   37.90
   8   1 -14  117.19   38.80
  -8  -2  14 1102.09   97.99
  -8   2 -14 1202.88   85.89
   8  -2 -14 1302.27   93.09
   8   2 -14 1138.19   92.89
  -8   2  14 1160.88   94.29
   8   3  14  229.48   25.90
   8   3  14  215.08   24.40
  -8  -3  14  116.29   43.80
  -8   3 -14  202.68   38.10
   8  -3 -14  208.68   40.10
   8   3 -14  191.38   46.20
  -8   3  14  154.98   39.40
   8  -4 -14 1211.48   92.69
   8   4  14 1192.38   76.69
  -8   4 -14 1216.28   95.09
   8   4  14 1169.18   82.39
  -8   4  14 1222.98   99.09
   8   4 -14 1063.79  106.69
  -8   5 -14  132.39   42.80
   8  -5 -14  223.28   42.40
   8   5  14  226.28   35.60
  -8   5  14  225.08   52.39
   8   5 -14  112.19   63.99
  -8   6 -14  420.56   69.19
   8  -6 -14  385.26   51.99
  -8   6  14  434.06   68.99
   8   6 -14  368.16   73.59
   8  -7 -14  115.29   36.80
  -8   7 -14   89.09   52.09
   8   7 -14   35.80   63.89
  -8   7  14   82.79   58.69
  -8   8 -14  199.58   76.19
   8  -8 -14  147.19   40.30
  -8   8  14  114.09   72.79
   8   8 -14  260.27   76.19
  -8   9 -14   66.79   82.49
  -8   9  14  104.69   66.29
   8   9 -14  136.59   72.09
   8   9 -14   17.00   68.39
   9   0 -14    6.80   29.10
  -9   0 -14   -1.00   15.30
  -9   0  14   18.30   33.90
   9  -1 -14  774.02   69.39
  -9   1 -14  642.54   52.89
  -9  -1  14  559.84   72.59
  -9   1  14  704.03   70.89
   9   1 -14  762.12   71.29
  -9   2 -14  157.08   32.20
   9  -2 -14  109.99   34.00
  -9  -2  14  183.58   47.60
  -9   2  14  157.68   41.30
   9   2 -14  148.59   39.20
  -9  -3  14  342.37   54.79
   9   3  14  312.07   34.10
  -9   3 -14  406.16   48.70
   9  -3 -14  418.66   51.49
  -9   3  14  416.76   55.89
   9   3 -14  369.16   52.59
   9  -4 -14  284.77   45.60
  -9   4 -14  307.47   51.19
  -9   4  14  183.18   44.40
   9   4 -14  324.57   60.49
   9  -5 -14  143.69   42.00
  -9   5 -14  251.17   51.89
   9   5 -14  237.68   62.39
  -9   5  14  160.28   44.20
  -9   6 -14  520.25   77.09
   9  -6 -14  435.26   58.39
  -9   6  14  439.56   64.79
   9   6 -14  461.45   82.09
  -9   7 -14   35.90   60.09
   9  -7 -14   76.49   38.60
  -9   7  14    9.80   48.00
   9   7 -14   40.10   64.59
   9  -8 -14  538.05   63.79
  -9   8 -14  386.86   73.89
   9   8 -14  483.75   87.29
  -9   8  14  516.25   85.89
  -9   9 -14  -10.10   71.39
   9   9 -14   55.39   76.79
  -9   9  14   14.20   61.29
  10   0 -14   55.49   36.00
 -10   0  14   85.99   44.20
 -10   0 -14   93.39   18.30
 -10   1 -14  106.89   25.00
 -10  -1  14  114.69   46.60
  10  -1 -14   96.19   35.30
  10   1 -14   70.89   36.80
 -10   1  14   60.59   38.50
 -10   2 -14  113.69   33.00
  10  -2 -14  179.48   41.60
 -10  -2  14  205.28   49.80
  10   2 -14  175.28   42.60
 -10   2  14  164.88   43.40
 -10  -3  14  385.56   59.09
  10   3  14  361.96   37.10
  10  -3 -14  344.87   48.60
 -10   3 -14  444.36   50.09
  10   3 -14  295.07   52.79
 -10   3  14  343.67   56.59
 -10   4 -14  -46.90   34.40
  10  -4 -14   30.10   34.90
  10   4 -14   81.19   45.00
 -10   4  14   40.80   41.10
 -10   5 -14  430.26   64.79
  10  -5 -14  433.36   55.59
  10   5 -14  457.45   79.79
 -10   5  14  467.65   68.79
 -10   6 -14    3.50   50.29
  10  -6 -14   21.80   36.60
  10   6 -14   -9.60   65.99
 -10   6  14   33.40   49.99
 -10   7 -14  994.90  115.69
  10  -7 -14  851.81   97.59
  10   7 -14 1274.17  123.19
 -10   7  14 1034.20  124.49
 -10   8 -14    6.60   61.49
  10  -8 -14   47.30   38.60
  10   8 -14  145.29   74.49
 -10   8  14   45.50   56.29
  11   0 -14  -59.09   29.50
 -11   0  14   29.60   38.60
 -11   0 -14  -11.20   14.20
 -11   1 -14  177.38   28.20
 -11  -1  14  221.48   52.09
  11  -1 -14  134.49   38.70
 -11   1  14  190.68   46.20
  11   1 -14  170.38   42.70
 -11  -2  14   12.00   41.50
 -11   2 -14   83.79   29.20
  11  -2 -14   43.40   38.30
 -11   2  14  124.69   41.20
  11   2 -14   13.10   36.70
 -11   3 -14  182.98   41.70
  11  -3 -14  185.58   44.60
  11   3  14  203.58   31.60
 -11  -3  14  161.48   48.50
  11   3 -14  177.58   45.50
 -11   3  14  133.59   41.20
 -11   4 -14  516.85   60.09
  11  -4 -14  397.26   55.09
  11   4 -14  318.17   58.89
 -11   4  14  325.97   61.19
 -11   5 -14  164.98   47.40
  11  -5 -14   41.80   40.60
 -11   5  14   13.00   48.10
  11   5 -14  117.29   62.49
  11  -6 -14  287.17   54.29
 -11   6 -14  246.68   62.19
  11   6 -14  221.38   78.99
 -11   6  14  166.68   53.09
 -11   7 -14  141.99   52.99
  11  -7 -14   24.90   41.10
 -11   7  14   62.99   55.89
  11   7 -14   19.60   71.19
  11  -8 -14  145.39   51.79
 -11   8 -14  134.59   76.99
  11   8 -14  189.78   78.79
 -11   8  14   99.69   73.09
 -12   0  14  999.80   90.09
  12   0 -14  818.72   81.49
  12  -1 -14  -15.20   35.20
 -12  -1  14   59.19   48.00
 -12   1 -14   43.20   24.20
  12   1 -14  -30.10   36.30
 -12   1  14  115.89   43.20
  12   2  14  985.10   77.29
  12  -2 -14 1034.70   90.49
 -12  -2  14  962.10   90.99
 -12   2 -14  955.40   76.79
  12   2 -14  890.61   86.59
 -12   2  14  895.01   88.59
  12  -3 -14   47.40   40.60
 -12   3 -14   45.10   34.60
  12   3  14   28.50   23.30
 -12  -3  14   36.60   44.10
 -12   3  14   15.80   41.70
  12   3 -14  -51.39   44.80
  12  -4 -14  333.37   56.59
 -12   4 -14  316.27   60.59
 -12   4  14  335.27   63.29
  12   4 -14  323.97   65.89
  12  -5 -14   37.40   39.10
 -12   5 -14   49.60   47.10
 -12   5  14   21.50   47.80
  12   5 -14  -11.00   58.59
  12  -6 -14  279.97   54.19
 -12   6 -14  137.89   58.59
 -12   6  14  193.38   64.39
  12   6 -14  173.08   77.69
 -12   7 -14  -36.30   60.29
  12  -7 -14   89.59   44.50
 -12   7  14  147.49   68.99
  12   7 -14  -51.79   72.49
  12  -8 -14  -20.50   50.99
 -12   8 -14  129.99   70.29
  12   8 -14   -7.60   75.09
 -12   8  14   75.89   57.49
  13   0 -14  -38.00   35.00
 -13   0  14   -7.80   43.20
  13  -1 -14  542.85   68.29
 -13  -1  14  668.53   78.79
  13   1 -14  580.74   70.89
 -13   1  14  784.32   85.09
  13  -2 -14   13.50   36.80
 -13   2 -14   38.10   34.90
 -13  -2  14  -33.30   39.00
  13   2  14  -61.99   27.10
 -13   2  14   14.70   41.30
  13   2 -14   37.30   41.70
 -13  -3  14  474.75   64.59
  13   3  14  455.85   48.10
  13  -3 -14  431.16   60.89
 -13   3 -14  443.96   55.69
  13   3 -14  443.96   70.19
 -13   3  14  460.15   64.79
 -13   4 -14  -34.30   38.50
  13  -4 -14  -27.60   35.60
  13   4 -14  -46.80   43.70
 -13   4  14 -106.39   32.50
  13  -5 -14  204.38   50.49
 -13   5 -14  227.48   59.09
  13   5 -14  355.86   67.59
 -13   5  14  279.67   54.59
 -13   6 -14   57.29   55.49
  13  -6 -14   44.20   45.80
 -13   6  14  105.09   50.19
  13   6 -14   44.90   69.69
  13  -7 -14  142.49   54.59
 -13   7 -14  127.69   65.19
 -13   7  14  141.99   65.39
  13   7 -14   56.09   78.29
 -14   0  14  183.68   53.89
  14   0 -14   55.39   48.20
  14  -1 -14  -33.10   37.80
 -14  -1  14  115.29   50.79
 -14   1  14   34.30   46.90
  14   1 -14  -16.90   40.80
  14  -2 -14  142.79   47.20
  14   2  14  142.69   36.40
 -14  -2  14  100.99   49.10
  14   2 -14  125.99   54.19
 -14   2  14  123.29   47.60
  14   3  14   33.20   31.00
 -14  -3  14    9.40   43.00
  14  -3 -14   86.59   46.10
  14   3 -14    8.00   52.29
 -14   3  14   61.39   46.60
 -14   4 -14   86.69   42.80
  14  -4 -14   99.89   43.60
  14   4 -14   48.40   49.60
 -14   4  14  118.49   55.19
  14  -5 -14   87.09   49.00
 -14   5 -14   53.09   45.60
  14   5 -14   38.60   64.09
 -14   5  14  135.29   58.79
 -14   6 -14  -71.79   57.89
  14  -6 -14   94.49   45.20
  14   6 -14   -5.90   70.19
 -14   6  14  126.79   65.09
  14  -7 -14  -20.90   40.20
 -14   7 -14   48.30   59.59
 -14   7  14   72.89   83.59
  14   7 -14 -202.88   66.69
  15   0 -14  -70.09   45.40
 -15   0  14  104.99   50.99
 -15  -1  14  684.63   78.39
  15  -1 -14  486.95   69.59
  15   1 -14  517.15   77.39
 -15   1  14  481.75   73.69
  15   2  14   38.30   37.00
  15  -2 -14   84.89   48.80
 -15  -2  14   25.70   43.00
  15   2 -14  -17.10   46.00
 -15   2  14  -54.29   44.30
 -15  -3  14  408.46   65.39
  15  -3 -14  368.46   61.69
 -15   3  14  490.95   74.59
  15   3 -14  319.97   66.59
  15  -4 -14  141.59   56.19
  15   4 -14   11.90   50.39
 -15   4  14  104.39   54.69
 -15   5 -14  184.08   58.89
  15  -5 -14  274.57   62.69
 -15   5  14  191.08   66.39
  15   5 -14  290.57   72.49
  15  -6 -14   78.29   46.60
 -15   6 -14  101.89   61.29
 -15   6  14  250.67   78.19
  15   6 -14   50.99   72.59
 -16   0  14  371.06   68.09
  16   0 -14  223.18   59.09
  16  -1 -14  -39.50   48.80
 -16  -1  14   45.30   48.90
  16   1  14  -65.59   39.80
  16   1 -14 -103.89   50.39
 -16   1  14  -95.69   46.10
  16  -2 -14  208.38   55.99
 -16  -2  14  201.28   55.69
  16   2  14  263.47   49.40
  16   2 -14  197.28   68.09
 -16   2  14  262.37   63.59
  16  -3 -14   41.60   46.10
 -16   3  14  -21.70   48.60
  16   3 -14  -22.80   58.19
  16  -4 -14  207.38   61.09
  16   4 -14  174.48   65.99
 -16   4  14   83.69   56.29
  16  -5 -14   88.49   52.99
  16   5 -14  106.69   70.29
 -16   5  14    4.70   61.69
  16  -6 -14  -17.80   42.90
  16   6 -14  -11.90   70.69
 -16   6  14   41.60   58.99
  17   0 -14  -56.39   46.90
 -17   0  14   -7.00   51.49
  17   1  14   73.69   47.20
  17  -1 -14   26.20   50.69
 -17  -1  14  244.58   65.39
  17   1 -14   20.80   60.29
 -17   1  14   26.60   53.09
  17  -2 -14  296.97   65.99
  17   2  14  308.47   54.99
 -17   2  14  201.08   65.69
  17   2 -14  322.67   74.49
  17  -3 -14   90.19   57.29
 -17   3  14  135.79   56.29
  17   3 -14    9.00   53.19
  17  -4 -14  257.47   60.69
  17   4 -14  300.97   78.79
 -17   4  14  264.67   72.99
  17  -5 -14   43.00   63.59
  17   5 -14   21.70   70.49
 -17   5  14  -34.90   50.69
  18   0 -14   49.50   63.69
  18   0  14    8.30   54.09
  18   1  14   67.39   49.50
  18  -1 -14   19.00   61.99
  18   1 -14  -91.39   50.49
 -18   1  14   42.50   50.69
  18  -2 -14   66.49   52.49
 -18   2  14  -85.29   55.29
  18   2 -14  -68.19   59.19
  18  -3 -14  264.07   67.49
  18   3 -14  203.08   76.49
 -18   3  14  132.99   66.39
  18  -4 -14  -33.70   47.70
 -18   4  14  -16.20   51.39
  18   4 -14  -57.69   66.59
  19   0  14    4.50   53.39
  19   0 -14  -21.40   54.19
  19   1  14  382.36   69.49
  19  -1 -14  337.87   72.99
  19   1 -14  307.17   74.79
  19  -2 -14  -51.99   53.89
  19   2 -14    1.30   70.19
  19  -3 -14  474.35   73.79
  19   3 -14  319.67   87.19
 -19   3  14  264.07   87.19
  20   0 -14  561.94  100.59
  20   0  14  620.64   83.29
  20   1  14   46.60   58.69
  20  -1 -14 -107.59   53.29
  20   1 -14   -6.60   72.09
  20  -1  14  -38.70   53.89
   0   0 -15    5.10   30.20
   0   0  15    7.80   35.90
   0   1 -15   21.50   32.60
   0  -1 -15   12.50   27.10
   0   1  15   11.90   30.30
   0  -1  15   21.40   31.80
   0   2 -15   43.50   37.00
   0   2  15  -24.90   27.40
   0  -2 -15   20.40   21.30
   0  -3 -15  -23.70   15.90
   0   3  15  -18.00   29.30
   0   3 -15    2.90   38.70
   0  -4 -15  -28.70   14.60
   0   4 -15   54.19   46.20
   0   4  15   21.60   31.00
   0   5 -15   20.70   40.90
   0  -5 -15  -11.40   14.90
   0   5  15    8.40   34.40
   0   6  15   21.30   37.20
   0   6 -15    1.40   50.89
   0   7  15  147.69   49.20
   0   8  15   40.40   52.79
   0   8 -15  111.79   71.29
   0   9 -15  102.99   70.39
   0  10 -15   21.30   78.69
   0  10  15  168.18   94.29
  -1   0 -15   39.50   30.30
   1   0 -15    7.60   28.80
  -1   0  15    8.70   35.90
   1   0  15  -46.30   29.90
   1   1  15 1346.67   99.59
  -1   1 -15 1412.26  101.29
   1  -1 -15 1549.94   97.09
  -1  -1  15 1149.39  100.89
   1  -1  15 1323.47  102.09
   1   1 -15 1583.74  108.09
  -1   1  15 1414.16  101.69
  -1  -1 -15 1477.35   96.79
   1   2  15  206.28   33.00
  -1  -2  15  167.58   40.40
  -1   2 -15  184.38   44.80
   1  -2 -15  197.88   27.30
  -1   2  15  170.58   34.30
  -1  -2 -15  158.98   28.90
   1   2 -15  102.59   41.70
   1  -3 -15 1063.19   71.69
  -1   3 -15 1163.48   88.59
   1   3  15 1017.60   78.09
   1   3 -15  935.91   89.29
  -1   3  15  975.90   78.59
  -1  -3 -15 1002.50   69.79
   1   4  15  306.37   44.40
  -1   4 -15  332.67   55.39
   1  -4 -15  380.16   36.60
  -1   4  15  335.67   48.40
  -1  -4 -15  408.66   31.10
   1   4 -15  506.25   65.99
   1   5  15  436.46   51.09
  -1   5 -15  359.86   57.49
   1  -5 -15  373.36   35.10
  -1   5  15  401.76   48.60
  -1  -5 -15  337.17   27.90
   1   5 -15  251.37   58.09
   1   6  15  443.46   57.99
   1  -6 -15  530.85   43.60
   1   6 -15  576.14   76.59
  -1   6  15  401.26   59.69
   1   7  15   91.59   45.70
  -1   7  15  113.19   46.40
   1   7 -15   95.29   60.39
  -1   8 -15  347.27   74.89
   1   8  15  501.15   71.79
  -1   8  15  573.24   73.39
   1   8 -15  444.46   77.29
  -1   9 -15   97.09   86.99
   1   9  15   36.90   50.89
   1   9 -15  156.48   86.49
  -1   9  15   28.10   70.19
   1  10  15  364.76  114.39
  -1  10 -15  494.35  125.09
  -1  10  15  347.87   80.09
   1  10 -15  444.46   96.09
  -2   0 -15  519.05   50.59
  -2   0  15  546.95   57.59
   2   0 -15  560.04   51.69
   2   0  15  488.35   52.39
   2   1  15  260.07   39.90
  -2   1 -15  302.07   44.60
   2  -1 -15  295.97   36.80
  -2  -1  15  212.38   43.50
   2   1 -15  270.27   45.00
  -2   1  15  236.38   42.00
   2  -1  15  317.07   42.60
  -2  -1 -15  311.17   35.30
  -2   2 -15  -39.10   35.60
   2  -2 -15   42.10   22.50
  -2  -2  15   52.69   35.60
   2   2  15   52.39   28.40
  -2   2  15   70.19   34.30
  -2  -2 -15    8.50   20.10
   2   2 -15   -6.00   37.30
   2  -3 -15  384.36   37.10
   2   3  15  389.86   41.90
  -2   3 -15  282.57   48.90
   2   3  15  305.17   26.00
  -2   3  15  362.36   45.60
  -2  -3 -15  341.07   29.90
   2   3 -15  492.65   63.29
   2   4  15  493.85   54.09
   2  -4 -15  525.65   47.30
  -2   4 -15  588.74   65.09
   2   4 -15  526.45   71.69
  -2   4  15  559.84   58.19
   2  -5 -15  779.72   58.49
   2   5  15  731.03   69.09
   2   5 -15  718.63   80.19
  -2   5  15  835.92   74.29
   2   6  15  114.29   36.60
   2  -6 -15  199.08   28.50
  -2   6  15  230.48   48.80
   2   6 -15  159.28   60.19
   2   7  15  605.74   71.29
  -2   7 -15  683.23   87.59
   2   7 -15  686.73   91.29
  -2   7  15  774.52   83.49
  -2   8 -15  214.68   64.59
   2   8  15  247.08   58.49
  -2   8  15  339.37   69.19
  -2   9 -15  329.07   93.69
   2   9  15  366.16   79.99
  -2   9  15  406.26   99.79
   2   9 -15  344.37  105.19
  -2  10 -15  142.49  107.29
   2  10 -15   46.00   79.59
  -2  10  15  151.78  120.79
   3   0  15  -10.90   26.70
  -3   0  15   -0.90   33.40
  -3   0 -15   -2.60   25.30
   3   0 -15   29.80   25.80
   3  -1 -15 2756.12  175.38
   3   1  15 2585.64  176.88
  -3   1 -15 3036.10  179.08
  -3  -1  15 2548.95  182.98
  -3  -1 -15 2943.51  173.98
  -3   1  15 2692.43  180.18
   3   1 -15 2698.53  179.98
   3  -2 -15  106.89   26.90
   3   2  15   70.89   27.70
  -3  -2  15   33.20   39.80
  -3   2  15   46.40   30.80
   3   2 -15   92.69   43.70
   3  -3 -15 1902.61  120.59
   3   3  15 1753.72  111.39
   3   3  15 1778.82  121.79
   3   3 -15 1888.01  136.29
  -3   3  15 1947.41  127.29
   3   4  15  130.89   31.50
   3  -4 -15  203.28   28.10
  -3   4  15   90.29   38.80
   3   4 -15  160.08   50.39
   3  -5 -15  690.43   55.99
   3   5  15  688.33   64.89
   3   5 -15  558.24   75.19
  -3   5  15  707.83   66.79
   3   6  15  235.38   41.90
   3  -6 -15  236.58   31.70
   3   6 -15  216.28   57.39
  -3   6  15  134.19   43.80
   3   7  15  130.69   42.60
  -3   7 -15  128.29   62.49
  -3   7  15   96.59   48.40
   3   7 -15   68.29   60.09
  -3   8 -15  314.37   77.59
   3   8  15  247.58   56.29
  -3   8  15  358.96   66.59
   3   8 -15  243.58   73.49
   3   9  15  108.99   81.69
  -3   9 -15  115.49   92.19
  -3   9  15   44.40   72.79
   3   9 -15   87.09   86.19
   3  10  15  491.05  121.79
  -3  10 -15  423.56   97.99
   3  10 -15  264.87   89.29
  -3  10  15  447.46   86.49
   4   0 -15 4075.69  243.28
   4   0  15 3943.81  240.08
  -4   0  15 3501.95  244.98
   4   1  15   65.29   28.60
  -4  -1  15   41.90   41.40
   4  -1 -15   38.30   26.20
   4   1 -15   58.29   32.00
  -4   1  15   73.39   31.60
   4  -2 -15 3126.49  191.88
   4   2  15 3078.59  190.18
  -4  -2  15 2900.41  199.48
   4   2 -15 2949.30  199.18
  -4   2  15 2966.50  194.98
   4   3  15  593.64   38.40
[truncated: 368,648 more chars]
